# Supplementary material for: The oncogenic lncRNA MIR503HG suppresses cellular senescence counteracting supraphysiological androgen treatment in prostate cancer
Source: J Exp Clin Cancer Res. 2024 Dec 16;43:321. doi: 10.1186/s13046-024-03233-2 (PMC11648305; doi:10.1186/s13046-024-03233-2)
Supplement: Supplementary file 1 — Supplementary Material 1. [file 13046_2024_3233_MOESM1_ESM.xlsx]

## Sheet: Sheet1
GO.ID	Term	Annotated	Significant	Expected	raw.p.value.Fisher	adj_pvalue.Fisher	Genes
GO:0016339	calcium-dependent cell-cell adhesion via plasma membrane cell adhesion molecules	43	4	0.23	8.5e-05	0.41574	CDH13;CDH5;CDH6;PCDH12															GO pathway	p-value
GO:0001525	angiogenesis	578	15	3.13	0.00017	0.41574	ANGPT2;APLNR;CALCRL;CD34;CDH13;CDH5;ELK3;FLT1;FMNL3;KDR;PLXDC1;PLXND1;PTPRB;RORA;SPARC															positive regulation of angiogenesis	0.00043
GO:0008360	regulation of cell shape	153	6	0.83	0.00018	0.41574	FGD6;FMNL3;KDR;PLXND1;SYNE3;WDPCP															regulation of cell migration	0.00089
GO:2000114	regulation of establishment of cell polarity	25	3	0.14	0.00032	0.55432	ABL2;CDH5;WDPCP															positive regulation of mitotic cell cycle spindle assembly checkpoint	0.00185
GO:0045766	positive regulation of angiogenesis	179	6	0.97	0.00043	0.595894	ANGPT2;APLNR;CD34;CDH5;FLT1;KDR															positive regulation of vasculogenesis	0.00185
GO:0030334	regulation of cell migration	992	14	5.37	0.00089	1	ABL2;ANGPT2;C5AR2;CDH13;CDH5;FGF23;FLT1;INSR;KDR;PLXND1;PODXL;SCAI;SPARC;WDPCP															regulation of endothelial cell proliferation	0.00231
GO:0090267	positive regulation of mitotic cell cycle spindle assembly checkpoint	12	2	0.06	0.00185	1	GEN1;MAD1L1															positive regulation of cell motility	0.01286
GO:2001214	positive regulation of vasculogenesis	12	2	0.06	0.00185	1	CD34;KDR															negative regulation of endothelial cell apoptotic process	0.01536
GO:0001936	regulation of endothelial cell proliferation	170	5	0.92	0.00231	1	APLNR;CDH13;FLT1;KDR;SPARC															positive regulation of endothelial cell proliferation	0.02135
GO:0007156	homophilic cell adhesion via plasma membrane adhesion molecules	170	5	0.92	0.00231	1	CDH13;CDH5;CDH6;ESAM;PCDH12															negative regulation of cell adhesion	0.02264
GO:0003279	cardiac septum development	107	4	0.58	0.00272	1	APLNR;MATR3;NPHP3;PLXND1															positive regulation of epithelial cell proliferation	0.0307
GO:0043542	endothelial cell migration	261	6	1.41	0.00295	1	ANGPT2;CDH13;CDH5;KDR;PLXND1;SPARC
GO:0046834	lipid phosphorylation	16	2	0.09	0.00331	1	DGKH;DGKI
GO:0001574	ganglioside biosynthetic process	17	2	0.09	0.00374	1	ST6GALNAC3;ST8SIA4
GO:0001894	tissue homeostasis	275	6	1.49	0.00381	1	APBB2;CD34;CDH5;ESAM;KDR;NPHP3
GO:0016264	gap junction assembly	18	2	0.1	0.00419	1	APLNR;GJC1
GO:0051893	regulation of focal adhesion assembly	64	3	0.35	0.00504	1	KDR;PEAK1;WDPCP
GO:0061042	vascular wound healing	20	2	0.11	0.00517	1	CD34;KDR
GO:0050926	regulation of positive chemotaxis	26	3	0.14	0.00531	1	ANGPT2;CDH13;KDR
GO:0038083	peptidyl-tyrosine autophosphorylation	21	2	0.11	0.00569	1	INSR;KDR
GO:0097503	sialylation	21	2	0.11	0.00569	1	ST6GALNAC3;ST8SIA4
GO:1901679	nucleotide transmembrane transport	21	2	0.11	0.00569	1	LRRC8C;SLC25A32
GO:0120036	plasma membrane bounded cell projection organization	1492	16	8.07	0.00621	1	ABL2;ASAP1;CDH13;CNTF;DPYSL2;FGD6;HECW2;INSR;LHX4;NOVA2;NPHP3;NREP;PLXND1;PODXL;TBCE;WDPCP
GO:0048666	neuron development	1108	13	6	0.00667	1	ABL2;ASAP1;CLN5;CNTF;DPYSL2;HECW2;LHX4;NOVA2;NREP;PCDH12;PLXND1;TBCE;WDPCP
GO:0035024	negative regulation of Rho protein signal transduction	23	2	0.12	0.00681	1	ABL2;SCAI
GO:1904262	negative regulation of TORC1 signaling	23	2	0.12	0.00681	1	RNF152;SPAAR
GO:0006809	nitric oxide biosynthetic process	75	3	0.41	0.00783	1	CD34;INSR;RORA
GO:0032102	negative regulation of response to external stimulus	422	7	2.28	0.00799	1	ANGPT2;C5AR2;CALCRL;CARD8;CD34;CDH5;RORA
GO:0050927	positive regulation of positive chemotaxis	25	2	0.14	0.00802	1	CDH13;KDR
GO:0072530	purine-containing compound transmembrane transport	25	2	0.14	0.00802	1	LRRC8C;SLC43A3
GO:0046339	diacylglycerol metabolic process	26	2	0.14	0.00866	1	DGKH;DGKI
GO:0072010	glomerular epithelium development	26	2	0.14	0.00866	1	CD34;PODXL
GO:0014068	positive regulation of phosphatidylinositol 3-kinase signaling	79	3	0.43	0.00903	1	FLT1;INSR;KDR
GO:0007205	protein kinase C-activating G protein-coupled receptor signaling pathway	27	2	0.15	0.00932	1	DGKH;DGKI
GO:0044093	positive regulation of molecular function	1570	16	8.5	0.00994	1	ABL2;ASAP1;CARD8;CLN5;DCUN1D2;FGF23;FLT1;INSR;KDR;NPHP3;PLXND1;PSMA6;RAPGEF5;RASGRP3;STRADA;TOR1AIP2
GO:0072012	glomerulus vasculature development	28	2	0.15	0.01	1	ANGPT2;CD34
GO:0030335	positive regulation of cell migration	551	8	2.98	0.01004	1	ABL2;CDH13;CDH5;FLT1;INSR;KDR;PODXL;SPARC
GO:0007160	cell-matrix adhesion	234	7	1.27	0.01248	1	CD34;CDH13;KDR;NID1;NID2;PEAK1;WDPCP
GO:0045995	regulation of embryonic development	90	3	0.49	0.01285	1	INSR;NPHP3;WDPCP
GO:2000147	positive regulation of cell motility	576	8	3.12	0.01286	1	ABL2;CDH13;CDH5;FLT1;INSR;KDR;PODXL;SPARC
GO:0006654	phosphatidic acid biosynthetic process	33	2	0.18	0.01372	1	AGPAT4;DGKH
GO:0035633	maintenance of blood-brain barrier	35	2	0.19	0.01536	1	CDH5;ESAM
GO:2000352	negative regulation of endothelial cell apoptotic process	35	2	0.19	0.01536	1	CDH5;KDR
GO:0001569	branching involved in blood vessel morphogenesis	36	2	0.19	0.0162	1	KDR;PLXND1
GO:0071711	basement membrane organization	36	2	0.19	0.0162	1	NID1;NID2
GO:0061564	axon development	489	7	2.65	0.01688	1	CNTF;DPYSL2;LHX4;NOVA2;NREP;PLXND1;TBCE
GO:0046473	phosphatidic acid metabolic process	37	2	0.2	0.01707	1	AGPAT4;DGKH
GO:0010863	positive regulation of phospholipase C activity	39	2	0.21	0.01886	1	ABL2;FLT1
GO:0031099	regeneration	190	4	1.03	0.01976	1	ANGPT2;CNTF;NREP;SPAAR
GO:0030513	positive regulation of BMP signaling pathway	40	2	0.22	0.01978	1	CDH5;KDR
GO:1900274	regulation of phospholipase C activity	41	2	0.22	0.02072	1	ABL2;FLT1
GO:2000249	regulation of actin cytoskeleton reorganization	41	2	0.22	0.02072	1	ABL2;ESAM
GO:0001938	positive regulation of endothelial cell proliferation	109	3	0.59	0.02135	1	APLNR;CDH13;KDR
GO:0031589	cell-substrate adhesion	365	8	1.98	0.02145	1	ANGPT2;CD34;CDH13;KDR;NID1;NID2;PEAK1;WDPCP
GO:0007162	negative regulation of cell adhesion	297	5	1.61	0.02264	1	ANGPT2;CDH13;MAD1L1;PLXND1;PODXL
GO:0071526	semaphorin-plexin signaling pathway	44	2	0.24	0.02366	1	KDR;PLXND1
GO:0050790	regulation of catalytic activity	2346	20	12.69	0.02512	1	ABL2;ASAP1;CARD8;DCUN1D2;ELFN1;ELP4;ERCC5;FGD6;FGF23;FLT1;GIT2;INSR;KDR;KRTCAP2;PLXND1;PTGIR;PTPRB;RAPGEF5;RASGRP3;STRADA
GO:0035272	exocrine system development	46	2	0.25	0.02571	1	INSR;PLXND1
GO:0035850	epithelial cell differentiation involved in kidney development	48	2	0.26	0.02782	1	CD34;PODXL
GO:0060976	coronary vasculature development	48	2	0.26	0.02782	1	APLNR;PLXND1
GO:0038084	vascular endothelial growth factor signaling pathway	49	2	0.27	0.02891	1	FLT1;KDR
GO:0043124	negative regulation of I-kappaB kinase/NF-kappaB signaling	49	2	0.27	0.02891	1	CARD8;RORA
GO:1901215	negative regulation of neuron death	216	4	1.17	0.02982	1	CD34;CNTF;KDR;PLXND1
GO:0010811	positive regulation of cell-substrate adhesion	125	3	0.68	0.03039	1	CDH13;KDR;NID1
GO:0050679	positive regulation of epithelial cell proliferation	218	4	1.18	0.0307	1	APLNR;C5AR2;CDH13;KDR
GO:0034332	adherens junction organization	51	2	0.28	0.03112	1	CDH5;CDH6
GO:0000902	cell morphogenesis	1015	15	5.49	0.0325	1	CDH5;CDH6;DPYSL2;FGD6;FMNL3;HECW2;KDR;LHX4;NOVA2;PEAK1;PLXND1;SPARC;SYNE3;TBCE;WDPCP
GO:0048667	cell morphogenesis involved in neuron differentiation	562	7	3.04	0.03281	1	DPYSL2;HECW2;LHX4;NOVA2;PLXND1;TBCE;WDPCP
GO:0007043	cell-cell junction assembly	150	5	0.81	0.03321	1	APLNR;CDH5;CDH6;ESAM;GJC1
GO:0007596	blood coagulation	224	4	1.21	0.03343	1	CD34;DGKH;DGKI;ENTPD1
GO:0006954	inflammatory response	821	9	4.44	0.03368	1	BCL6B;C5AR2;CALCRL;CARD8;CDH5;CNTF;PSMA6;PTGIR;RORA
GO:0010518	positive regulation of phospholipase activity	54	2	0.29	0.03457	1	ABL2;FLT1
GO:0031103	axon regeneration	54	2	0.29	0.03457	1	CNTF;NREP
GO:0060562	epithelial tube morphogenesis	334	5	1.81	0.03504	1	APLNR;KDR;NPHP3;PLXND1;PODXL
GO:0050817	coagulation	228	4	1.23	0.03533	1	CD34;DGKH;DGKI;ENTPD1
GO:0031175	neuron projection development	965	10	5.22	0.03586	1	ABL2;ASAP1;CNTF;DPYSL2;HECW2;LHX4;NOVA2;NREP;PLXND1;TBCE
GO:0007599	hemostasis	230	4	1.24	0.0363	1	CD34;DGKH;DGKI;ENTPD1
GO:0001954	positive regulation of cell-matrix adhesion	56	2	0.3	0.03694	1	CDH13;KDR
GO:0048010	vascular endothelial growth factor receptor signaling pathway	56	2	0.3	0.03694	1	FLT1;KDR
GO:0030155	regulation of cell adhesion	789	11	4.27	0.03729	1	ABL2;ANGPT2;CDH13;KDR;MAD1L1;NID1;PEAK1;PLXND1;PODXL;SMARCE1;WDPCP
GO:0003158	endothelium development	136	3	0.74	0.0376	1	CD34;CDH5;KDR
GO:0008277	regulation of G protein-coupled receptor signaling pathway	137	3	0.74	0.03829	1	APLNR;GIT2;TMOD2
GO:0007411	axon guidance	236	4	1.28	0.0393	1	DPYSL2;LHX4;NOVA2;PLXND1
GO:0061005	cell differentiation involved in kidney development	58	2	0.31	0.03938	1	CD34;PODXL
GO:2000351	regulation of endothelial cell apoptotic process	58	2	0.31	0.03938	1	CDH5;KDR
GO:0097485	neuron projection guidance	237	4	1.28	0.03982	1	DPYSL2;LHX4;NOVA2;PLXND1
GO:0034330	cell junction organization	700	12	3.79	0.04065	1	APBB2;APLNR;CDH5;CDH6;ELFN1;ESAM;GJC1;INSR;KDR;PEAK1;PLXND1;WDPCP
GO:0032984	protein-containing complex disassembly	239	4	1.29	0.04086	1	INSR;KLC1;SMARCE1;TMOD2
GO:0031333	negative regulation of protein-containing complex assembly	141	3	0.76	0.04114	1	CARD8;CDH5;TMOD2
GO:0055123	digestive system development	142	3	0.77	0.04187	1	INSR;NPHP3;WDPCP
GO:0035904	aorta development	60	2	0.32	0.04188	1	APLNR;PLXND1
GO:0051353	positive regulation of oxidoreductase activity	60	2	0.32	0.04188	1	ABL2;FGF23
GO:0000904	cell morphogenesis involved in differentiation	722	8	3.91	0.04191	1	DPYSL2;HECW2;LHX4;NOVA2;PEAK1;PLXND1;TBCE;WDPCP
GO:0070085	glycosylation	241	4	1.3	0.04192	1	CLN5;KRTCAP2;ST6GALNAC3;ST8SIA4
GO:0009653	anatomical structure morphogenesis	2745	33	14.85	0.04276	1	ANGPT2;APLNR;CALCRL;CD34;CDH13;CDH5;CDH6;CNTF;DPYSL2;ELK3;FGD6;FGF23;FLT1;FMNL3;GJC1;HECW2;INSR;KDR;LHX4;MATR3;NOVA2;NPHP3;PEAK1;PLXDC1;PLXND1;PODXL;PTPRB;RORA;SPARC;SYNE3;TBCE;TMOD2;WDPCP
GO:0031102	neuron projection regeneration	61	2	0.33	0.04315	1	CNTF;NREP
GO:0045428	regulation of nitric oxide biosynthetic process	61	2	0.33	0.04315	1	CD34;INSR
GO:1904036	negative regulation of epithelial cell apoptotic process	62	2	0.34	0.04443	1	CDH5;KDR
GO:0045785	positive regulation of cell adhesion	479	6	2.59	0.04565	1	ABL2;CDH13;KDR;NID1;PODXL;SMARCE1
GO:0001947	heart looping	64	2	0.35	0.04704	1	APLNR;NPHP3
GO:0009311	oligosaccharide metabolic process	64	2	0.35	0.04704	1	ST6GALNAC3;ST8SIA4
GO:0072577	endothelial cell apoptotic process	64	2	0.35	0.04704	1	CDH5;KDR
GO:0080164	regulation of nitric oxide metabolic process	64	2	0.35	0.04704	1	CD34;INSR
GO:0010810	regulation of cell-substrate adhesion	218	6	1.18	0.0478	1	ANGPT2;CDH13;KDR;NID1;PEAK1;WDPCP
GO:0001822	kidney development	306	7	1.66	0.04786	1	ANGPT2;CD34;NID1;NPHP3;PLXND1;PODXL;WDPCP
GO:0003007	heart morphogenesis	252	4	1.36	0.048	1	APLNR;INSR;NPHP3;PLXND1
GO:0003170	heart valve development	65	2	0.35	0.04837	1	APLNR;MATR3
GO:0010517	regulation of phospholipase activity	65	2	0.35	0.04837	1	ABL2;FLT1
GO:0043524	negative regulation of neuron apoptotic process	152	3	0.82	0.0495	1	CNTF;KDR;PLXND1
GO:0043087	regulation of GTPase activity	371	5	2.01	0.05099	1	ASAP1;FGD6;PLXND1;RAPGEF5;RASGRP3
GO:0001937	negative regulation of endothelial cell proliferation	67	2	0.36	0.05106	1	FLT1;SPARC
GO:0007187	G protein-coupled receptor signaling pathway, coupled to cyclic nucleotide second messenger	67	2	0.36	0.05106	1	CALCRL;PTGIR
GO:0050922	negative regulation of chemotaxis	67	2	0.36	0.05106	1	ANGPT2;C5AR2
GO:0060193	positive regulation of lipase activity	67	2	0.36	0.05106	1	ABL2;FLT1
GO:0070830	bicellular tight junction assembly	67	2	0.36	0.05106	1	CDH5;ESAM
GO:0001570	vasculogenesis	81	4	0.44	0.05195	1	APLNR;CD34;GJC1;KDR
GO:0061371	determination of heart left/right asymmetry	68	2	0.37	0.05243	1	APLNR;NPHP3
GO:0006283	transcription-coupled nucleotide-excision repair	10	1	0.05	0.05282	1	ERCC5
GO:0015851	nucleobase transport	10	1	0.05	0.05282	1	SLC43A3
GO:0016559	peroxisome fission	10	1	0.05	0.05282	1	CRYZL2P-SEC16B
GO:0030643	cellular phosphate ion homeostasis	10	1	0.05	0.05282	1	FGF23
GO:0043587	tongue morphogenesis	10	1	0.05	0.05282	1	WDPCP
GO:0060287	epithelial cilium movement involved in determination of left/right asymmetry	10	1	0.05	0.05282	1	NPHP3
GO:0070327	thyroid hormone transport	10	1	0.05	0.05282	1	SLCO1C1
GO:0072502	cellular trivalent inorganic anion homeostasis	10	1	0.05	0.05282	1	FGF23
GO:1903596	regulation of gap junction assembly	10	1	0.05	0.05282	1	APLNR
GO:1904181	positive regulation of membrane depolarization	10	1	0.05	0.05282	1	KDR
GO:0072001	renal system development	315	7	1.7	0.05302	1	ANGPT2;CD34;NID1;NPHP3;PLXND1;PODXL;WDPCP
GO:0043085	positive regulation of catalytic activity	1177	11	6.37	0.05309	1	ABL2;ASAP1;CARD8;DCUN1D2;FGF23;FLT1;INSR;KDR;RAPGEF5;RASGRP3;STRADA
GO:0003143	embryonic heart tube morphogenesis	70	2	0.38	0.0552	1	APLNR;NPHP3
GO:0035924	cellular response to vascular endothelial growth factor stimulus	70	2	0.38	0.0552	1	FLT1;KDR
GO:0009887	animal organ morphogenesis	1043	10	5.64	0.05554	1	APLNR;CD34;CNTF;FGF23;INSR;KDR;LHX4;NPHP3;PLXND1;WDPCP
GO:0043534	blood vessel endothelial cell migration	160	3	0.87	0.05606	1	ANGPT2;CDH5;KDR
GO:0007155	cell adhesion	1521	19	8.23	0.05644	1	ABL2;ANGPT2;CD34;CD93;CDH13;CDH5;CDH6;ENTPD1;ESAM;KDR;MAD1L1;NID1;NID2;PCDH12;PEAK1;PLXND1;PODXL;SMARCE1;WDPCP
GO:0007169	transmembrane receptor protein tyrosine kinase signaling pathway	635	7	3.44	0.05664	1	ANGPT2;CDH13;FGF23;FLT1;INSR;KDR;PTGIR
GO:0120035	regulation of plasma membrane bounded cell projection organization	636	7	3.44	0.05702	1	ABL2;CNTF;HECW2;NOVA2;PLXND1;PODXL;WDPCP
GO:0032101	regulation of response to external stimulus	991	15	5.36	0.05727	1	ANGPT2;BCL6B;C5AR2;CALCRL;CARD8;CD34;CDH13;CDH5;CNTF;KDR;MATR3;NOVA2;PSMA6;RORA;SPAAR
GO:0015810	aspartate transmembrane transport	11	1	0.06	0.05795	1	LRRC8C
GO:0032836	glomerular basement membrane development	11	1	0.06	0.05795	1	NID1
GO:0033632	regulation of cell-cell adhesion mediated by integrin	11	1	0.06	0.05795	1	PODXL
GO:0048563	post-embryonic animal organ morphogenesis	11	1	0.06	0.05795	1	KDR
GO:0060837	blood vessel endothelial cell differentiation	11	1	0.06	0.05795	1	KDR
GO:0071803	positive regulation of podosome assembly	11	1	0.06	0.05795	1	ASAP1
GO:0090179	planar cell polarity pathway involved in neural tube closure	11	1	0.06	0.05795	1	NPHP3
GO:0110011	regulation of basement membrane organization	11	1	0.06	0.05795	1	NID1
GO:1904238	pericyte cell differentiation	11	1	0.06	0.05795	1	CD34
GO:1990535	neuron projection maintenance	11	1	0.06	0.05795	1	INSR
GO:0050878	regulation of body fluid levels	386	5	2.09	0.0585	1	APLNR;CD34;DGKH;DGKI;ENTPD1
GO:0005977	glycogen metabolic process	73	2	0.4	0.05945	1	INSR;PCDH12
GO:0120192	tight junction assembly	73	2	0.4	0.05945	1	CDH5;ESAM
GO:0002040	sprouting angiogenesis	164	3	0.89	0.05949	1	APLNR;CDH13;KDR
GO:0048660	regulation of smooth muscle cell proliferation	164	3	0.89	0.05949	1	CALCRL;CDH13;PTGIR
GO:0001736	establishment of planar polarity	74	2	0.4	0.0609	1	NPHP3;WDPCP
GO:0003281	ventricular septum development	74	2	0.4	0.0609	1	APLNR;MATR3
GO:0006073	cellular glucan metabolic process	74	2	0.4	0.0609	1	INSR;PCDH12
GO:0007164	establishment of tissue polarity	74	2	0.4	0.0609	1	NPHP3;WDPCP
GO:0044042	glucan metabolic process	74	2	0.4	0.0609	1	INSR;PCDH12
GO:0032720	negative regulation of tumor necrosis factor production	75	2	0.41	0.06235	1	C5AR2;CD34
GO:0043297	apical junction assembly	75	2	0.41	0.06235	1	CDH5;ESAM
GO:0002009	morphogenesis of an epithelium	519	6	2.81	0.06255	1	APLNR;KDR;NPHP3;PLXND1;PODXL;WDPCP
GO:0048659	smooth muscle cell proliferation	168	3	0.91	0.06302	1	CALCRL;CDH13;PTGIR
GO:0003157	endocardium development	12	1	0.06	0.06305	1	KDR
GO:0006285	base-excision repair, AP site formation	12	1	0.06	0.06305	1	ERCC5
GO:0009134	nucleoside diphosphate catabolic process	12	1	0.06	0.06305	1	ENTPD1
GO:0014889	muscle atrophy	12	1	0.06	0.06305	1	TBCE
GO:0021702	cerebellar Purkinje cell differentiation	12	1	0.06	0.06305	1	RORA
GO:0043951	negative regulation of cAMP-mediated signaling	12	1	0.06	0.06305	1	APLNR
GO:0048680	positive regulation of axon regeneration	12	1	0.06	0.06305	1	CNTF
GO:0071107	response to parathyroid hormone	12	1	0.06	0.06305	1	FGF23
GO:0072015	podocyte development	12	1	0.06	0.06305	1	PODXL
GO:0086067	AV node cell to bundle of His cell communication	12	1	0.06	0.06305	1	GJC1
GO:0090178	regulation of establishment of planar polarity involved in neural tube closure	12	1	0.06	0.06305	1	NPHP3
GO:0090435	protein localization to nuclear envelope	12	1	0.06	0.06305	1	TOR1AIP2
GO:0097264	self proteolysis	12	1	0.06	0.06305	1	CARD8
GO:1902667	regulation of axon guidance	12	1	0.06	0.06305	1	NOVA2
GO:0031344	regulation of cell projection organization	652	7	3.53	0.06342	1	ABL2;CNTF;HECW2;NOVA2;PLXND1;PODXL;WDPCP
GO:0050727	regulation of inflammatory response	398	5	2.15	0.06494	1	BCL6B;CALCRL;CDH5;PSMA6;RORA
GO:1903556	negative regulation of tumor necrosis factor superfamily cytokine production	77	2	0.42	0.06529	1	C5AR2;CD34
GO:0030071	regulation of mitotic metaphase/anaphase transition	92	4	0.5	0.06743	1	GEN1;HECW2;MAD1L1;SMARCE1
GO:0021953	central nervous system neuron differentiation	173	3	0.94	0.06756	1	LHX4;NOVA2;RORA
GO:0050728	negative regulation of inflammatory response	173	3	0.94	0.06756	1	CALCRL;CDH5;RORA
GO:0002430	complement receptor mediated signaling pathway	13	1	0.07	0.06813	1	C5AR2
GO:0007512	adult heart development	13	1	0.07	0.06813	1	APLNR
GO:0009650	UV protection	13	1	0.07	0.06813	1	ERCC5
GO:0010642	negative regulation of platelet-derived growth factor receptor signaling pathway	13	1	0.07	0.06813	1	PTGIR
GO:0016024	CDP-diacylglycerol biosynthetic process	13	1	0.07	0.06813	1	AGPAT4
GO:0021694	cerebellar Purkinje cell layer formation	13	1	0.07	0.06813	1	RORA
GO:0032530	regulation of microvillus organization	13	1	0.07	0.06813	1	PODXL
GO:0042363	fat-soluble vitamin catabolic process	13	1	0.07	0.06813	1	FGF23
GO:0060221	retinal rod cell differentiation	13	1	0.07	0.06813	1	CNTF
GO:0061000	negative regulation of dendritic spine development	13	1	0.07	0.06813	1	ASAP1
GO:0070572	positive regulation of neuron projection regeneration	13	1	0.07	0.06813	1	CNTF
GO:0072310	glomerular epithelial cell development	13	1	0.07	0.06813	1	PODXL
GO:0090177	establishment of planar polarity involved in neural tube closure	13	1	0.07	0.06813	1	NPHP3
GO:0090235	regulation of metaphase plate congression	13	1	0.07	0.06813	1	MAD1L1
GO:1905939	regulation of gonad development	13	1	0.07	0.06813	1	INSR
GO:2001046	positive regulation of integrin-mediated signaling pathway	13	1	0.07	0.06813	1	NID1
GO:0032272	negative regulation of protein polymerization	79	2	0.43	0.06828	1	CDH5;TMOD2
GO:0120193	tight junction organization	79	2	0.43	0.06828	1	CDH5;ESAM
GO:0043254	regulation of protein-containing complex assembly	404	5	2.19	0.0683	1	ASAP1;CARD8;CDH5;ESAM;TMOD2
GO:0051099	positive regulation of binding	176	3	0.95	0.07036	1	CLN5;NPHP3;PLXND1
GO:0051128	regulation of cellular component organization	2342	22	12.67	0.07106	1	ABL2;APLNR;ASAP1;CARD8;CDH13;CDH5;CNTF;DPYSL2;ESAM;GEN1;HECW2;INSR;KDR;MAD1L1;NID1;NOVA2;PEAK1;PLXND1;PODXL;SMARCE1;TMOD2;WDPCP
GO:0031016	pancreas development	81	2	0.44	0.07132	1	INSR;NPHP3
GO:0007091	metaphase/anaphase transition of mitotic cell cycle	95	4	0.51	0.07189	1	GEN1;HECW2;MAD1L1;SMARCE1
GO:1902099	regulation of metaphase/anaphase transition of cell cycle	95	4	0.51	0.07189	1	GEN1;HECW2;MAD1L1;SMARCE1
GO:0009611	response to wounding	571	8	3.09	0.07292	1	CD34;CNTF;DGKH;DGKI;ELK3;ENTPD1;KDR;NREP
GO:0006465	signal peptide processing	14	1	0.08	0.07317	1	CLN5
GO:0009071	serine family amino acid catabolic process	14	1	0.08	0.07317	1	SCLY
GO:0010225	response to UV-C	14	1	0.08	0.07317	1	ERCC5
GO:0010587	miRNA catabolic process	14	1	0.08	0.07317	1	KCNQ1OT1
GO:0030238	male sex determination	14	1	0.08	0.07317	1	INSR
GO:0031115	negative regulation of microtubule polymerization	14	1	0.08	0.07317	1	CDH5
GO:0031665	negative regulation of lipopolysaccharide-mediated signaling pathway	14	1	0.08	0.07317	1	CARD8
GO:0046341	CDP-diacylglycerol metabolic process	14	1	0.08	0.07317	1	AGPAT4
GO:0070863	positive regulation of protein exit from endoplasmic reticulum	14	1	0.08	0.07317	1	CRYZL2P-SEC16B
GO:0071801	regulation of podosome assembly	14	1	0.08	0.07317	1	ASAP1
GO:0086070	SA node cell to atrial cardiac muscle cell communication	14	1	0.08	0.07317	1	GJC1
GO:1902287	semaphorin-plexin signaling pathway involved in axon guidance	14	1	0.08	0.07317	1	PLXND1
GO:2000650	negative regulation of sodium ion transmembrane transporter activity	14	1	0.08	0.07317	1	HECW2
GO:0006289	nucleotide-excision repair	83	2	0.45	0.07439	1	ERCC5;SMARCE1
GO:0035050	embryonic heart tube development	84	2	0.45	0.07595	1	APLNR;NPHP3
GO:0010965	regulation of mitotic sister chromatid separation	98	4	0.53	0.07644	1	GEN1;HECW2;MAD1L1;SMARCE1
GO:0044784	metaphase/anaphase transition of cell cycle	98	4	0.53	0.07644	1	GEN1;HECW2;MAD1L1;SMARCE1
GO:0120031	plasma membrane bounded cell projection assembly	549	6	2.97	0.07738	1	ASAP1;CDH13;FGD6;NPHP3;PODXL;WDPCP
GO:0001768	establishment of T cell polarity	15	1	0.08	0.07819	1	ABL2
GO:0009111	vitamin catabolic process	15	1	0.08	0.07819	1	FGF23
GO:0009886	post-embryonic animal morphogenesis	15	1	0.08	0.07819	1	KDR
GO:0021534	cell proliferation in hindbrain	15	1	0.08	0.07819	1	RORA
GO:0021924	cell proliferation in external granule layer	15	1	0.08	0.07819	1	RORA
GO:0021930	cerebellar granule cell precursor proliferation	15	1	0.08	0.07819	1	RORA
GO:0032352	positive regulation of hormone metabolic process	15	1	0.08	0.07819	1	SLCO1C1
GO:0033147	negative regulation of intracellular estrogen receptor signaling pathway	15	1	0.08	0.07819	1	ZNF366
GO:0043129	surfactant homeostasis	15	1	0.08	0.07819	1	KDR
GO:0043252	sodium-independent organic anion transport	15	1	0.08	0.07819	1	SLCO1C1
GO:0045725	positive regulation of glycogen biosynthetic process	15	1	0.08	0.07819	1	INSR
GO:0046655	folic acid metabolic process	15	1	0.08	0.07819	1	SLC25A32
GO:0048934	peripheral nervous system neuron differentiation	15	1	0.08	0.07819	1	TBCE
GO:0048935	peripheral nervous system neuron development	15	1	0.08	0.07819	1	TBCE
GO:0060026	convergent extension	15	1	0.08	0.07819	1	NPHP3
GO:1902306	negative regulation of sodium ion transmembrane transport	15	1	0.08	0.07819	1	HECW2
GO:1904424	regulation of GTP binding	15	1	0.08	0.07819	1	CLN5
GO:2001028	positive regulation of endothelial cell chemotaxis	15	1	0.08	0.07819	1	KDR
GO:0045216	cell-cell junction organization	206	5	1.11	0.07843	1	APLNR;CDH5;CDH6;ESAM;GJC1
GO:0006112	energy reserve metabolic process	86	2	0.47	0.07909	1	INSR;PCDH12
GO:0032092	positive regulation of protein binding	86	2	0.47	0.07909	1	NPHP3;PLXND1
GO:0008284	positive regulation of cell population proliferation	970	9	5.25	0.07936	1	APLNR;C5AR2;CALCRL;CDH13;CNTF;FGF23;FLT1;INSR;KDR
GO:0001935	endothelial cell proliferation	186	6	1.01	0.07986	1	APLNR;CD34;CDH13;FLT1;KDR;SPARC
GO:0010232	vascular transport	87	2	0.47	0.08067	1	INSR;SLCO1C1
GO:0048678	response to axon injury	87	2	0.47	0.08067	1	CNTF;NREP
GO:0150104	transport across blood-brain barrier	87	2	0.47	0.08067	1	INSR;SLCO1C1
GO:0040017	positive regulation of locomotion	591	8	3.2	0.08069	1	ABL2;CDH13;CDH5;FLT1;INSR;KDR;PODXL;SPARC
GO:0001655	urogenital system development	357	7	1.93	0.08093	1	ANGPT2;CD34;NID1;NPHP3;PLXND1;PODXL;WDPCP
GO:0051306	mitotic sister chromatid separation	101	4	0.55	0.08108	1	GEN1;HECW2;MAD1L1;SMARCE1
GO:0001767	establishment of lymphocyte polarity	16	1	0.09	0.08318	1	ABL2
GO:0030033	microvillus assembly	16	1	0.09	0.08318	1	PODXL
GO:0042249	establishment of planar polarity of embryonic epithelium	16	1	0.09	0.08318	1	NPHP3
GO:0042753	positive regulation of circadian rhythm	16	1	0.09	0.08318	1	RORA
GO:0045019	negative regulation of nitric oxide biosynthetic process	16	1	0.09	0.08318	1	CD34
GO:0045986	negative regulation of smooth muscle contraction	16	1	0.09	0.08318	1	CALCRL
GO:0046068	cGMP metabolic process	16	1	0.09	0.08318	1	RORA
GO:0060033	anatomical structure regression	16	1	0.09	0.08318	1	FLT1
GO:0060841	venous blood vessel development	16	1	0.09	0.08318	1	APLNR
GO:0070875	positive regulation of glycogen metabolic process	16	1	0.09	0.08318	1	INSR
GO:0072109	glomerular mesangium development	16	1	0.09	0.08318	1	CD34
GO:1900037	regulation of cellular response to hypoxia	16	1	0.09	0.08318	1	CD34
GO:1902285	semaphorin-plexin signaling pathway involved in neuron projection guidance	16	1	0.09	0.08318	1	PLXND1
GO:1903589	positive regulation of blood vessel endothelial cell proliferation involved in sprouting angiogenesis	16	1	0.09	0.08318	1	APLNR
GO:1904406	negative regulation of nitric oxide metabolic process	16	1	0.09	0.08318	1	CD34
GO:2000095	regulation of Wnt signaling pathway, planar cell polarity pathway	16	1	0.09	0.08318	1	NPHP3
GO:0030031	cell projection assembly	560	6	3.03	0.08328	1	ASAP1;CDH13;FGD6;NPHP3;PODXL;WDPCP
GO:0060191	regulation of lipase activity	89	2	0.48	0.08387	1	ABL2;FLT1
GO:0071363	cellular response to growth factor stimulus	700	7	3.79	0.08517	1	ANGPT2;CDH5;FGF23;FLT1;INSR;KDR;NREP
GO:0055074	calcium ion homeostasis	307	4	1.66	0.08529	1	APLNR;CDH5;FGF23;KDR
GO:0033043	regulation of organelle organization	1173	12	6.35	0.08783	1	ABL2;ASAP1;CDH5;ESAM;GEN1;HECW2;INSR;KDR;MAD1L1;SMARCE1;TMOD2;WDPCP
GO:0002098	tRNA wobble uridine modification	17	1	0.09	0.08815	1	ELP4
GO:0006677	glycosylceramide metabolic process	17	1	0.09	0.08815	1	ST6GALNAC3
GO:0021692	cerebellar Purkinje cell layer morphogenesis	17	1	0.09	0.08815	1	RORA
GO:0033631	cell-cell adhesion mediated by integrin	17	1	0.09	0.08815	1	PODXL
GO:0042481	regulation of odontogenesis	17	1	0.09	0.08815	1	CD34
GO:0048875	chemical homeostasis within a tissue	17	1	0.09	0.08815	1	KDR
GO:0072189	ureter development	17	1	0.09	0.08815	1	NPHP3
GO:0072224	metanephric glomerulus development	17	1	0.09	0.08815	1	CD34
GO:1900034	regulation of cellular response to heat	17	1	0.09	0.08815	1	CD34
GO:1901550	regulation of endothelial cell development	17	1	0.09	0.08815	1	CDH5
GO:1903140	regulation of establishment of endothelial barrier	17	1	0.09	0.08815	1	CDH5
GO:1903729	regulation of plasma membrane organization	17	1	0.09	0.08815	1	ASAP1
GO:0045664	regulation of neuron differentiation	194	3	1.05	0.08819	1	CNTF;DPYSL2;NREP
GO:0006935	chemotaxis	612	9	3.31	0.08823	1	ANGPT2;C5AR2;CDH13;DPYSL2;FLT1;KDR;LHX4;NOVA2;PLXND1
GO:0006835	dicarboxylic acid transport	92	2	0.5	0.08874	1	LRRC8C;SLC25A32
GO:0007029	endoplasmic reticulum organization	92	2	0.5	0.08874	1	CRYZL2P-SEC16B;TOR1AIP2
GO:0009791	post-embryonic development	92	2	0.5	0.08874	1	KDR;TBCE
GO:0048661	positive regulation of smooth muscle cell proliferation	92	2	0.5	0.08874	1	CALCRL;CDH13
GO:0003012	muscle system process	438	5	2.37	0.08916	1	APBB2;CALCRL;GJC1;TBCE;TMOD2
GO:0007409	axonogenesis	438	5	2.37	0.08916	1	DPYSL2;LHX4;NOVA2;PLXND1;TBCE
GO:0042330	taxis	614	9	3.32	0.08933	1	ANGPT2;C5AR2;CDH13;DPYSL2;FLT1;KDR;LHX4;NOVA2;PLXND1
GO:0007167	enzyme-linked receptor protein signaling pathway	996	9	5.39	0.09001	1	ANGPT2;CDH13;CDH5;FGF23;FLT1;INSR;KDR;NREP;PTGIR
GO:0033045	regulation of sister chromatid segregation	107	4	0.58	0.09061	1	GEN1;HECW2;MAD1L1;SMARCE1
GO:0002093	auditory receptor cell morphogenesis	18	1	0.1	0.09309	1	WDPCP
GO:0006337	nucleosome disassembly	18	1	0.1	0.09309	1	SMARCE1
GO:0044320	cellular response to leptin stimulus	18	1	0.1	0.09309	1	FGF23
GO:0048569	post-embryonic animal organ development	18	1	0.1	0.09309	1	KDR
GO:0051770	positive regulation of nitric-oxide synthase biosynthetic process	18	1	0.1	0.09309	1	KDR
GO:0051900	regulation of mitochondrial depolarization	18	1	0.1	0.09309	1	KDR
GO:0060263	regulation of respiratory burst	18	1	0.1	0.09309	1	INSR
GO:0097067	cellular response to thyroid hormone stimulus	18	1	0.1	0.09309	1	LMO2
GO:0010975	regulation of neuron projection development	444	5	2.4	0.09316	1	ABL2;CNTF;HECW2;NOVA2;PLXND1
GO:0032271	regulation of protein polymerization	199	3	1.08	0.09345	1	CDH5;ESAM;TMOD2
GO:0051345	positive regulation of hydrolase activity	579	6	3.13	0.09405	1	ABL2;ASAP1;CARD8;FLT1;RAPGEF5;RASGRP3
GO:0031401	positive regulation of protein modification process	1006	9	5.44	0.09433	1	APLNR;CDH5;CNTF;DCUN1D2;FGF23;FLT1;INSR;KDR;STRADA
GO:0001738	morphogenesis of a polarized epithelium	96	2	0.52	0.09536	1	NPHP3;WDPCP
GO:0048568	embryonic organ development	448	5	2.42	0.09587	1	APLNR;KDR;NPHP3;PCDH12;WDPCP
GO:0015849	organic acid transport	321	4	1.74	0.09653	1	LRRC8C;SLC25A32;SLC43A3;SLCO1C1
GO:0044264	cellular polysaccharide metabolic process	97	2	0.52	0.09704	1	INSR;PCDH12
GO:1905818	regulation of chromosome separation	111	4	0.6	0.09714	1	GEN1;HECW2;MAD1L1;SMARCE1
GO:0007265	Ras protein signal transduction	351	6	1.9	0.09715	1	ABL2;CDH13;GIT2;RAPGEF5;RASGRP3;SCAI
GO:0032026	response to magnesium ion	19	1	0.1	0.098	1	FGF23
GO:0071800	podosome assembly	19	1	0.1	0.098	1	ASAP1
GO:0086014	atrial cardiac muscle cell action potential	19	1	0.1	0.098	1	GJC1
GO:0086026	atrial cardiac muscle cell to AV node cell signaling	19	1	0.1	0.098	1	GJC1
GO:0086066	atrial cardiac muscle cell to AV node cell communication	19	1	0.1	0.098	1	GJC1
GO:2000434	regulation of protein neddylation	19	1	0.1	0.098	1	DCUN1D2
GO:1901214	regulation of neuron death	323	4	1.75	0.09819	1	CD34;CNTF;KDR;PLXND1
GO:0021510	spinal cord development	98	2	0.53	0.09872	1	LHX4;PLXDC1
GO:0007204	positive regulation of cytosolic calcium ion concentration	204	3	1.1	0.09884	1	ABL2;C5AR2;PTGIR
GO:0070848	response to growth factor	729	7	3.94	0.10016	1	ANGPT2;CDH5;FGF23;FLT1;INSR;KDR;NREP
GO:0034329	cell junction assembly	425	9	2.3	0.10161	1	APLNR;CDH5;CDH6;ESAM;GJC1;KDR;PEAK1;PLXND1;WDPCP
GO:0030100	regulation of endocytosis	207	3	1.12	0.10214	1	ABL2;CDH13;INSR
GO:0002097	tRNA wobble base modification	20	1	0.11	0.10288	1	ELP4
GO:0006491	N-glycan processing	20	1	0.11	0.10288	1	ST8SIA4
GO:0010766	negative regulation of sodium ion transport	20	1	0.11	0.10288	1	HECW2
GO:0030002	cellular anion homeostasis	20	1	0.11	0.10288	1	FGF23
GO:0030502	negative regulation of bone mineralization	20	1	0.11	0.10288	1	FGF23
GO:0032986	protein-DNA complex disassembly	20	1	0.11	0.10288	1	SMARCE1
GO:0035461	vitamin transmembrane transport	20	1	0.11	0.10288	1	SLC25A32
GO:0042359	vitamin D metabolic process	20	1	0.11	0.10288	1	FGF23
GO:0043586	tongue development	20	1	0.11	0.10288	1	WDPCP
GO:0051882	mitochondrial depolarization	20	1	0.11	0.10288	1	KDR
GO:0055062	phosphate ion homeostasis	20	1	0.11	0.10288	1	FGF23
GO:0070314	G1 to G0 transition	20	1	0.11	0.10288	1	STRADA
GO:0072506	trivalent inorganic anion homeostasis	20	1	0.11	0.10288	1	FGF23
GO:0097320	plasma membrane tubulation	20	1	0.11	0.10288	1	ASAP1
GO:0140374	antiviral innate immune response	20	1	0.11	0.10288	1	CARD8
GO:1900225	regulation of NLRP3 inflammasome complex assembly	20	1	0.11	0.10288	1	CARD8
GO:1905563	negative regulation of vascular endothelial cell proliferation	20	1	0.11	0.10288	1	FLT1
GO:0007010	cytoskeleton organization	1481	12	8.01	0.10313	1	ABL2;CDH5;DPYSL2;ESAM;FGD6;FMNL3;GEN1;SYNE3;TBCE;TMOD2;TUBE1;WDPCP
GO:0032835	glomerulus development	68	4	0.37	0.1049	1	ANGPT2;CD34;NID1;PODXL
GO:0060541	respiratory system development	210	3	1.14	0.10547	1	KDR;NPHP3;WDPCP
GO:0002064	epithelial cell development	211	3	1.14	0.10659	1	CDH5;KDR;PODXL
GO:0010594	regulation of endothelial cell migration	211	3	1.14	0.10659	1	ANGPT2;KDR;SPARC
GO:0002029	desensitization of G protein-coupled receptor signaling pathway	21	1	0.11	0.10774	1	APLNR
GO:0006590	thyroid hormone generation	21	1	0.11	0.10774	1	SLCO1C1
GO:0007042	lysosomal lumen acidification	21	1	0.11	0.10774	1	CLN5
GO:0022401	negative adaptation of signaling pathway	21	1	0.11	0.10774	1	APLNR
GO:0032011	ARF protein signal transduction	21	1	0.11	0.10774	1	GIT2
GO:0032012	regulation of ARF protein signal transduction	21	1	0.11	0.10774	1	GIT2
GO:0045821	positive regulation of glycolytic process	21	1	0.11	0.10774	1	INSR
GO:0051315	attachment of mitotic spindle microtubules to kinetochore	21	1	0.11	0.10774	1	MAD1L1
GO:0060445	branching involved in salivary gland morphogenesis	21	1	0.11	0.10774	1	PLXND1
GO:0060965	negative regulation of miRNA-mediated gene silencing	21	1	0.11	0.10774	1	KCNQ1OT1
GO:0071404	cellular response to low-density lipoprotein particle stimulus	21	1	0.11	0.10774	1	CDH13
GO:0071636	positive regulation of transforming growth factor beta production	21	1	0.11	0.10774	1	CD34
GO:0090141	positive regulation of mitochondrial fission	21	1	0.11	0.10774	1	KDR
GO:0097062	dendritic spine maintenance	21	1	0.11	0.10774	1	INSR
GO:0097734	extracellular exosome biogenesis	21	1	0.11	0.10774	1	CD34
GO:0150105	protein localization to cell-cell junction	21	1	0.11	0.10774	1	CDH5
GO:2001044	regulation of integrin-mediated signaling pathway	21	1	0.11	0.10774	1	NID1
GO:0001934	positive regulation of protein phosphorylation	743	7	4.02	0.10789	1	APLNR;CNTF;FGF23;FLT1;INSR;KDR;STRADA
GO:0008585	female gonad development	105	2	0.57	0.11075	1	INSR;KDR
GO:0060840	artery development	105	2	0.57	0.11075	1	APLNR;PLXND1
GO:0070374	positive regulation of ERK1 and ERK2 cascade	215	3	1.16	0.11113	1	C5AR2;FGF23;KDR
GO:0043523	regulation of neuron apoptotic process	216	3	1.17	0.11227	1	CNTF;KDR;PLXND1
GO:0051341	regulation of oxidoreductase activity	106	2	0.57	0.11249	1	ABL2;FGF23
GO:1904035	regulation of epithelial cell apoptotic process	106	2	0.57	0.11249	1	CDH5;KDR
GO:0002070	epithelial cell maturation	22	1	0.12	0.11258	1	KDR
GO:0002689	negative regulation of leukocyte chemotaxis	22	1	0.12	0.11258	1	C5AR2
GO:0007530	sex determination	22	1	0.12	0.11258	1	INSR
GO:0021533	cell differentiation in hindbrain	22	1	0.12	0.11258	1	RORA
GO:0033630	positive regulation of cell adhesion mediated by integrin	22	1	0.12	0.11258	1	PODXL
GO:0035584	calcium-mediated signaling using intracellular calcium source	22	1	0.12	0.11258	1	KDR
GO:0044321	response to leptin	22	1	0.12	0.11258	1	FGF23
GO:0044546	NLRP3 inflammasome complex assembly	22	1	0.12	0.11258	1	CARD8
GO:0048143	astrocyte activation	22	1	0.12	0.11258	1	CNTF
GO:0051767	nitric-oxide synthase biosynthetic process	22	1	0.12	0.11258	1	KDR
GO:0051769	regulation of nitric-oxide synthase biosynthetic process	22	1	0.12	0.11258	1	KDR
GO:0060117	auditory receptor cell development	22	1	0.12	0.11258	1	WDPCP
GO:0060149	negative regulation of post-transcriptional gene silencing	22	1	0.12	0.11258	1	KCNQ1OT1
GO:0060967	negative regulation of gene silencing by RNA	22	1	0.12	0.11258	1	KCNQ1OT1
GO:0061318	renal filtration cell differentiation	22	1	0.12	0.11258	1	PODXL
GO:0071305	cellular response to vitamin D	22	1	0.12	0.11258	1	FGF23
GO:0072112	podocyte differentiation	22	1	0.12	0.11258	1	PODXL
GO:1900369	negative regulation of post-transcriptional gene silencing by RNA	22	1	0.12	0.11258	1	KCNQ1OT1
GO:0043010	camera-type eye development	340	4	1.84	0.11285	1	CNTF;FLT1;KDR;WDPCP
GO:0010906	regulation of glucose metabolic process	107	2	0.58	0.11425	1	INSR;RORA
GO:0042116	macrophage activation	107	2	0.58	0.11425	1	CD93;RORA
GO:0010562	positive regulation of phosphorus metabolic process	902	8	4.88	0.11527	1	APLNR;CDH5;CNTF;FGF23;FLT1;INSR;KDR;STRADA
GO:0045937	positive regulation of phosphate metabolic process	902	8	4.88	0.11527	1	APLNR;CDH5;CNTF;FGF23;FLT1;INSR;KDR;STRADA
GO:0006936	muscle contraction	343	4	1.86	0.11553	1	APBB2;CALCRL;GJC1;TMOD2
GO:0005976	polysaccharide metabolic process	108	2	0.58	0.11601	1	INSR;PCDH12
GO:0030510	regulation of BMP signaling pathway	108	2	0.58	0.11601	1	CDH5;KDR
GO:0002053	positive regulation of mesenchymal cell proliferation	23	1	0.12	0.11739	1	KDR
GO:0003283	atrial septum development	23	1	0.12	0.11739	1	NPHP3
GO:0010640	regulation of platelet-derived growth factor receptor signaling pathway	23	1	0.12	0.11739	1	PTGIR
GO:0023058	adaptation of signaling pathway	23	1	0.12	0.11739	1	APLNR
GO:0031065	positive regulation of histone deacetylation	23	1	0.12	0.11739	1	APLNR
GO:0036315	cellular response to sterol	23	1	0.12	0.11739	1	RORA
GO:0072311	glomerular epithelial cell differentiation	23	1	0.12	0.11739	1	PODXL
GO:0140112	extracellular vesicle biogenesis	23	1	0.12	0.11739	1	CD34
GO:0046545	development of primary female sexual characteristics	109	2	0.59	0.11778	1	INSR;KDR
GO:0018108	peptidyl-tyrosine phosphorylation	375	6	2.03	0.11935	1	ABL2;CNTF;FLT1;INSR;KDR;PEAK1
GO:0006766	vitamin metabolic process	110	2	0.6	0.11956	1	FGF23;SLC25A32
GO:0006939	smooth muscle contraction	110	2	0.6	0.11956	1	APBB2;CALCRL
GO:0031532	actin cytoskeleton reorganization	110	2	0.6	0.11956	1	ABL2;ESAM
GO:0032989	cellular component morphogenesis	764	7	4.13	0.12007	1	DPYSL2;HECW2;LHX4;NOVA2;PLXND1;TBCE;TMOD2
GO:0006486	protein glycosylation	223	3	1.21	0.12042	1	KRTCAP2;ST6GALNAC3;ST8SIA4
GO:0043413	macromolecule glycosylation	223	3	1.21	0.12042	1	KRTCAP2;ST6GALNAC3;ST8SIA4
GO:0018212	peptidyl-tyrosine modification	377	6	2.04	0.12114	1	ABL2;CNTF;FLT1;INSR;KDR;PEAK1
GO:0007097	nuclear migration	24	1	0.13	0.12217	1	SYNE3
GO:0010623	programmed cell death involved in cell development	24	1	0.13	0.12217	1	CNTF
GO:0021697	cerebellar cortex formation	24	1	0.13	0.12217	1	RORA
GO:0032528	microvillus organization	24	1	0.13	0.12217	1	PODXL
GO:0035162	embryonic hemopoiesis	24	1	0.13	0.12217	1	KDR
GO:0051446	positive regulation of meiotic cell cycle	24	1	0.13	0.12217	1	INSR
GO:0061484	hematopoietic stem cell homeostasis	24	1	0.13	0.12217	1	MYCT1
GO:0072202	cell differentiation involved in metanephros development	24	1	0.13	0.12217	1	CD34
GO:0140632	inflammasome complex assembly	24	1	0.13	0.12217	1	CARD8
GO:1902074	response to salt	24	1	0.13	0.12217	1	FGF23
GO:2001026	regulation of endothelial cell chemotaxis	24	1	0.13	0.12217	1	KDR
GO:0048812	neuron projection morphogenesis	625	6	3.38	0.12307	1	DPYSL2;HECW2;LHX4;NOVA2;PLXND1;TBCE
GO:0071902	positive regulation of protein serine/threonine kinase activity	226	3	1.22	0.12397	1	FLT1;INSR;STRADA
GO:0043410	positive regulation of MAPK cascade	487	5	2.64	0.12438	1	C5AR2;FGF23;FLT1;INSR;KDR
GO:0048729	tissue morphogenesis	628	6	3.4	0.1251	1	APLNR;KDR;NPHP3;PLXND1;PODXL;WDPCP
GO:0072507	divalent inorganic cation homeostasis	354	4	1.92	0.1256	1	APLNR;CDH5;FGF23;KDR
GO:0018195	peptidyl-arginine modification	25	1	0.14	0.12692	1	KRTCAP2
GO:0035751	regulation of lysosomal lumen pH	25	1	0.14	0.12692	1	CLN5
GO:0045932	negative regulation of muscle contraction	25	1	0.14	0.12692	1	CALCRL
GO:0086064	cell communication by electrical coupling involved in cardiac conduction	25	1	0.14	0.12692	1	GJC1
GO:0051983	regulation of chromosome segregation	130	4	0.7	0.12979	1	GEN1;HECW2;MAD1L1;SMARCE1
GO:0043406	positive regulation of MAP kinase activity	116	2	0.63	0.13035	1	FLT1;INSR
GO:0006312	mitotic recombination	26	1	0.14	0.13165	1	GEN1
GO:0006706	steroid catabolic process	26	1	0.14	0.13165	1	FGF23
GO:0021680	cerebellar Purkinje cell layer development	26	1	0.14	0.13165	1	RORA
GO:0045745	positive regulation of G protein-coupled receptor signaling pathway	26	1	0.14	0.13165	1	TMOD2
GO:0051894	positive regulation of focal adhesion assembly	26	1	0.14	0.13165	1	KDR
GO:0070861	regulation of protein exit from endoplasmic reticulum	26	1	0.14	0.13165	1	CRYZL2P-SEC16B
GO:2000050	regulation of non-canonical Wnt signaling pathway	26	1	0.14	0.13165	1	NPHP3
GO:0033002	muscle cell proliferation	233	3	1.26	0.13241	1	CALCRL;CDH13;PTGIR
GO:0045446	endothelial cell differentiation	118	2	0.64	0.134	1	CDH5;KDR
GO:0120039	plasma membrane bounded cell projection morphogenesis	641	6	3.47	0.1341	1	DPYSL2;HECW2;LHX4;NOVA2;PLXND1;TBCE
GO:0090100	positive regulation of transmembrane receptor protein serine/threonine kinase signaling pathway	119	2	0.64	0.13583	1	CDH5;KDR
GO:0070997	neuron death	365	4	1.98	0.13604	1	CD34;CNTF;KDR;PLXND1
GO:0002092	positive regulation of receptor internalization	27	1	0.15	0.13636	1	INSR
GO:0003171	atrioventricular valve development	27	1	0.15	0.13636	1	APLNR
GO:0006760	folic acid-containing compound metabolic process	27	1	0.15	0.13636	1	SLC25A32
GO:0006817	phosphate ion transport	27	1	0.15	0.13636	1	FGF23
GO:0030325	adrenal gland development	27	1	0.15	0.13636	1	INSR
GO:0042403	thyroid hormone metabolic process	27	1	0.15	0.13636	1	SLCO1C1
GO:0045116	protein neddylation	27	1	0.15	0.13636	1	DCUN1D2
GO:0048207	vesicle targeting, rough ER to cis-Golgi	27	1	0.15	0.13636	1	CRYZL2P-SEC16B
GO:0048208	COPII vesicle coating	27	1	0.15	0.13636	1	CRYZL2P-SEC16B
GO:0051503	adenine nucleotide transport	27	1	0.15	0.13636	1	LRRC8C
GO:0048285	organelle fission	525	7	2.84	0.13703	1	CRYZL2P-SEC16B;GEN1;HECW2;INSR;KDR;MAD1L1;SMARCE1
GO:0048858	cell projection morphogenesis	646	6	3.5	0.13764	1	DPYSL2;HECW2;LHX4;NOVA2;PLXND1;TBCE
GO:0051304	chromosome separation	135	4	0.73	0.13876	1	GEN1;HECW2;MAD1L1;SMARCE1
GO:0010595	positive regulation of endothelial cell migration	121	2	0.65	0.13951	1	KDR;SPARC
GO:0031623	receptor internalization	121	2	0.65	0.13951	1	CALCRL;INSR
GO:0003272	endocardial cushion formation	28	1	0.15	0.14104	1	APLNR
GO:0010804	negative regulation of tumor necrosis factor-mediated signaling pathway	28	1	0.15	0.14104	1	CARD8
GO:0015868	purine ribonucleotide transport	28	1	0.15	0.14104	1	LRRC8C
GO:0031664	regulation of lipopolysaccharide-mediated signaling pathway	28	1	0.15	0.14104	1	CARD8
GO:0032703	negative regulation of interleukin-2 production	28	1	0.15	0.14104	1	CD34
GO:0035640	exploration behavior	28	1	0.15	0.14104	1	ABL2
GO:0044331	cell-cell adhesion mediated by cadherin	28	1	0.15	0.14104	1	CDH5
GO:0051647	nucleus localization	28	1	0.15	0.14104	1	SYNE3
GO:0097066	response to thyroid hormone	28	1	0.15	0.14104	1	LMO2
GO:2000819	regulation of nucleotide-excision repair	28	1	0.15	0.14104	1	SMARCE1
GO:0072089	stem cell proliferation	122	2	0.66	0.14136	1	CD34;KDR
GO:0001932	regulation of protein phosphorylation	1103	9	5.97	0.1424	1	APLNR;CDH5;CNTF;FGF23;FLT1;INSR;KDR;PTPRB;STRADA
GO:0007399	nervous system development	2475	23	13.39	0.1443	1	ABL2;ASAP1;CLN5;CNTF;DPYSL2;GIT2;HECW2;LHX4;NOVA2;NPHP3;NREP;PCDH12;PLXDC1;PLXND1;PTPRB;RAPGEF5;RORA;SMARCE1;ST8SIA4;TBCE;TMOD2;WDPCP;ZNF521
GO:0007368	determination of left/right symmetry	124	2	0.67	0.14508	1	APLNR;NPHP3
GO:0046660	female sex differentiation	124	2	0.67	0.14508	1	INSR;KDR
GO:0003094	glomerular filtration	29	1	0.16	0.14569	1	CD34
GO:0005979	regulation of glycogen biosynthetic process	29	1	0.16	0.14569	1	INSR
GO:0010575	positive regulation of vascular endothelial growth factor production	29	1	0.16	0.14569	1	RORA
GO:0010955	negative regulation of protein processing	29	1	0.16	0.14569	1	CARD8
GO:0010962	regulation of glucan biosynthetic process	29	1	0.16	0.14569	1	INSR
GO:0015740	C4-dicarboxylate transport	29	1	0.16	0.14569	1	LRRC8C
GO:0015865	purine nucleotide transport	29	1	0.16	0.14569	1	LRRC8C
GO:0032148	activation of protein kinase B activity	29	1	0.16	0.14569	1	INSR
GO:0043949	regulation of cAMP-mediated signaling	29	1	0.16	0.14569	1	APLNR
GO:0060219	camera-type eye photoreceptor cell differentiation	29	1	0.16	0.14569	1	CNTF
GO:0070168	negative regulation of biomineral tissue development	29	1	0.16	0.14569	1	FGF23
GO:0072539	T-helper 17 cell differentiation	29	1	0.16	0.14569	1	RORA
GO:0090050	positive regulation of cell migration involved in sprouting angiogenesis	29	1	0.16	0.14569	1	KDR
GO:0090312	positive regulation of protein deacetylation	29	1	0.16	0.14569	1	APLNR
GO:1903318	negative regulation of protein maturation	29	1	0.16	0.14569	1	CARD8
GO:0043244	regulation of protein-containing complex disassembly	125	2	0.68	0.14694	1	INSR;TMOD2
GO:0031347	regulation of defense response	660	6	3.57	0.14779	1	BCL6B;CALCRL;CDH5;MATR3;PSMA6;RORA
GO:0003231	cardiac ventricle development	126	2	0.68	0.14881	1	APLNR;MATR3
GO:0008045	motor neuron axon guidance	30	1	0.16	0.15032	1	LHX4
GO:0010464	regulation of mesenchymal cell proliferation	30	1	0.16	0.15032	1	KDR
GO:0021522	spinal cord motor neuron differentiation	30	1	0.16	0.15032	1	LHX4
GO:0048679	regulation of axon regeneration	30	1	0.16	0.15032	1	CNTF
GO:0090140	regulation of mitochondrial fission	30	1	0.16	0.15032	1	KDR
GO:0110150	negative regulation of biomineralization	30	1	0.16	0.15032	1	FGF23
GO:0071695	anatomical structure maturation	248	3	1.34	0.15115	1	CDH5;CLN5;KDR
GO:0032990	cell part morphogenesis	665	6	3.6	0.1515	1	DPYSL2;HECW2;LHX4;NOVA2;PLXND1;TBCE
GO:0051241	negative regulation of multicellular organismal process	1123	9	6.08	0.15365	1	ANGPT2;C5AR2;CALCRL;CARD8;CD34;CNTF;FGF23;NOVA2;SPARC
GO:0048593	camera-type eye morphogenesis	129	2	0.7	0.15445	1	CNTF;KDR
GO:2000027	regulation of animal organ morphogenesis	129	2	0.7	0.15445	1	CD34;NPHP3
GO:0001945	lymph vessel development	31	1	0.17	0.15493	1	KDR
GO:0015721	bile acid and bile salt transport	31	1	0.17	0.15493	1	SLCO1C1
GO:0019082	viral protein processing	31	1	0.17	0.15493	1	ST6GALNAC3
GO:0035767	endothelial cell chemotaxis	31	1	0.17	0.15493	1	KDR
GO:0071295	cellular response to vitamin	31	1	0.17	0.15493	1	FGF23
GO:0097205	renal filtration	31	1	0.17	0.15493	1	CD34
GO:0150117	positive regulation of cell-substrate junction organization	31	1	0.17	0.15493	1	KDR
GO:1900027	regulation of ruffle assembly	31	1	0.17	0.15493	1	WDPCP
GO:0042327	positive regulation of phosphorylation	820	7	4.44	0.15587	1	APLNR;CNTF;FGF23;FLT1;INSR;KDR;STRADA
GO:0051402	neuron apoptotic process	252	3	1.36	0.15629	1	CNTF;KDR;PLXND1
GO:0009132	nucleoside diphosphate metabolic process	130	2	0.7	0.15634	1	ENTPD1;INSR
GO:0016525	negative regulation of angiogenesis	130	2	0.7	0.15634	1	ANGPT2;SPARC
GO:0061061	muscle structure development	673	6	3.64	0.15752	1	APLNR;CNTF;NID1;RORA;SMARCE1;TMOD2
GO:0001654	eye development	388	4	2.1	0.15894	1	CNTF;FLT1;KDR;WDPCP
GO:0007435	salivary gland morphogenesis	32	1	0.17	0.15951	1	PLXND1
GO:0010644	cell communication by electrical coupling	32	1	0.17	0.15951	1	GJC1
GO:0032770	positive regulation of monooxygenase activity	32	1	0.17	0.15951	1	FGF23
GO:0043552	positive regulation of phosphatidylinositol 3-kinase activity	32	1	0.17	0.15951	1	FLT1
GO:0051443	positive regulation of ubiquitin-protein transferase activity	32	1	0.17	0.15951	1	DCUN1D2
GO:0055094	response to lipoprotein particle	32	1	0.17	0.15951	1	CDH13
GO:0050900	leukocyte migration	389	4	2.1	0.15997	1	ABL2;C5AR2;CD34;FLT1
GO:0002244	hematopoietic progenitor cell differentiation	132	2	0.71	0.16013	1	FLT1;KDR
GO:0030168	platelet activation	132	2	0.71	0.16013	1	DGKH;DGKI
GO:2000181	negative regulation of blood vessel morphogenesis	132	2	0.71	0.16013	1	ANGPT2;SPARC
GO:0043535	regulation of blood vessel endothelial cell migration	133	2	0.72	0.16203	1	ANGPT2;KDR
GO:1901343	negative regulation of vasculature development	133	2	0.72	0.16203	1	ANGPT2;SPARC
GO:1904019	epithelial cell apoptotic process	133	2	0.72	0.16203	1	CDH5;KDR
GO:0150063	visual system development	392	4	2.12	0.16307	1	CNTF;FLT1;KDR;WDPCP
GO:0009855	determination of bilateral symmetry	134	2	0.73	0.16394	1	APLNR;NPHP3
GO:0007035	vacuolar acidification	33	1	0.18	0.16407	1	CLN5
GO:0021696	cerebellar cortex morphogenesis	33	1	0.18	0.16407	1	RORA
GO:0036314	response to sterol	33	1	0.18	0.16407	1	RORA
GO:0070570	regulation of neuron projection regeneration	33	1	0.18	0.16407	1	CNTF
GO:0090022	regulation of neutrophil chemotaxis	33	1	0.18	0.16407	1	C5AR2
GO:0031348	negative regulation of defense response	259	3	1.4	0.16541	1	CALCRL;CDH5;RORA
GO:0010468	regulation of gene expression	5204	33	28.16	0.16578	1	APBB2;APLNR;BCL6B;C5AR2;CARD8;CD34;CDH13;CDH5;CNTF;CRYZL2P-SEC16B;DNM3OS;EBF1;ELK3;ELP4;FGF23;FTX;INSR;KCNQ1OT1;KDR;LHX4;LMO2;MATR3;MIR34AHG;NOVA2;PSMA6;RFX8;RORA;SCAI;SMARCE1;ZBTB25;ZNF366;ZNF521;ZNF585A
GO:0007098	centrosome cycle	135	2	0.73	0.16585	1	GEN1;TUBE1
GO:0009799	specification of symmetry	135	2	0.73	0.16585	1	APLNR;NPHP3
GO:0007431	salivary gland development	34	1	0.18	0.1686	1	PLXND1
GO:0035335	peptidyl-tyrosine dephosphorylation	34	1	0.18	0.1686	1	PTPRB
GO:0042558	pteridine-containing compound metabolic process	34	1	0.18	0.1686	1	SLC25A32
GO:0048199	vesicle targeting, to, from or within Golgi	34	1	0.18	0.1686	1	CRYZL2P-SEC16B
GO:0071425	hematopoietic stem cell proliferation	34	1	0.18	0.1686	1	CD34
GO:0110110	positive regulation of animal organ morphogenesis	34	1	0.18	0.1686	1	CD34
GO:1903580	positive regulation of ATP metabolic process	34	1	0.18	0.1686	1	INSR
GO:2000406	positive regulation of T cell migration	34	1	0.18	0.1686	1	ABL2
GO:0048880	sensory system development	398	4	2.15	0.16932	1	CNTF;FLT1;KDR;WDPCP
GO:0042692	muscle cell differentiation	399	4	2.16	0.17038	1	APLNR;NID1;RORA;TMOD2
GO:0010628	positive regulation of gene expression	1153	9	6.24	0.17135	1	CARD8;CD34;CDH5;CNTF;CRYZL2P-SEC16B;FGF23;FTX;KCNQ1OT1;RORA
GO:0030833	regulation of actin filament polymerization	138	2	0.75	0.1716	1	ESAM;TMOD2
GO:0051173	positive regulation of nitrogen compound metabolic process	3140	21	16.99	0.17301	1	APBB2;APLNR;CARD8;CDH13;CDH5;CNTF;DCUN1D2;ELK3;FGF23;FLT1;INSR;KCNQ1OT1;KDR;LHX4;LMO2;RORA;SLCO1C1;SMARCE1;STRADA;ZNF521;ZNF585A
GO:0007031	peroxisome organization	35	1	0.19	0.1731	1	CRYZL2P-SEC16B
GO:0033144	negative regulation of intracellular steroid hormone receptor signaling pathway	35	1	0.19	0.1731	1	ZNF366
GO:0033146	regulation of intracellular estrogen receptor signaling pathway	35	1	0.19	0.1731	1	ZNF366
GO:0043243	positive regulation of protein-containing complex disassembly	35	1	0.19	0.1731	1	INSR
GO:0070873	regulation of glycogen metabolic process	35	1	0.19	0.1731	1	INSR
GO:0071402	cellular response to lipoprotein particle stimulus	35	1	0.19	0.1731	1	CDH13
GO:0072175	epithelial tube formation	139	2	0.75	0.17353	1	NPHP3;PODXL
GO:0003018	vascular process in circulatory system	266	3	1.44	0.17468	1	CDH5;INSR;SLCO1C1
GO:0045765	regulation of angiogenesis	327	8	1.77	0.17623	1	ANGPT2;APLNR;CD34;CDH5;FLT1;KDR;PLXND1;SPARC
GO:0006699	bile acid biosynthetic process	36	1	0.19	0.17759	1	OSBPL3
GO:0033280	response to vitamin D	36	1	0.19	0.17759	1	FGF23
GO:0046326	positive regulation of glucose import	36	1	0.19	0.17759	1	INSR
GO:0090218	positive regulation of lipid kinase activity	36	1	0.19	0.17759	1	FLT1
GO:0051336	regulation of hydrolase activity	1006	8	5.44	0.17762	1	ABL2;ASAP1;CARD8;FGD6;FLT1;PLXND1;RAPGEF5;RASGRP3
GO:0009893	positive regulation of metabolic process	3846	25	20.81	0.1796	1	APBB2;APLNR;CARD8;CD34;CDH13;CDH5;CNTF;CRYZL2P-SEC16B;DCUN1D2;ELK3;FGF23;FLT1;FTX;INSR;KCNQ1OT1;KDR;LHX4;LMO2;RNF152;RORA;SLCO1C1;SMARCE1;STRADA;ZNF521;ZNF585A
GO:0044087	regulation of cellular component biogenesis	943	10	5.1	0.18064	1	APLNR;ASAP1;CARD8;CDH5;ESAM;KDR;PEAK1;PODXL;TMOD2;WDPCP
GO:0030154	cell differentiation	4247	34	22.98	0.18101	1	ABL2;ANGPT2;APLNR;ASAP1;BCL6B;CD34;CDH5;CLN5;CNTF;DPYSL2;ELK3;FGF23;FLT1;GJC1;HECW2;KDR;LHX4;LRRC8C;NHSL2;NID1;NOVA2;NPHP3;NREP;PCDH12;PEAK1;PLXND1;PODXL;PTPRB;RORA;SMARCE1;TBCE;TMOD2;WDPCP;ZNF521
GO:0090596	sensory organ morphogenesis	271	3	1.47	0.18139	1	CNTF;KDR;WDPCP
GO:0003230	cardiac atrium development	37	1	0.2	0.18205	1	NPHP3
GO:0032885	regulation of polysaccharide biosynthetic process	37	1	0.2	0.18205	1	INSR
GO:0086019	cell-cell signaling involved in cardiac conduction	37	1	0.2	0.18205	1	GJC1
GO:0097242	amyloid-beta clearance	37	1	0.2	0.18205	1	INSR
GO:0042060	wound healing	438	6	2.37	0.18207	1	CD34;DGKH;DGKI;ELK3;ENTPD1;KDR
GO:0007224	smoothened signaling pathway	144	2	0.78	0.18321	1	RORA;WDPCP
GO:0010508	positive regulation of autophagy	144	2	0.78	0.18321	1	KDR;RNF152
GO:0071456	cellular response to hypoxia	144	2	0.78	0.18321	1	CD34;RORA
GO:0010632	regulation of epithelial cell migration	273	3	1.48	0.1841	1	ANGPT2;KDR;SPARC
GO:0032147	activation of protein kinase activity	145	2	0.78	0.18515	1	INSR;STRADA
GO:1901342	regulation of vasculature development	332	8	1.8	0.18543	1	ANGPT2;APLNR;CD34;CDH5;FLT1;KDR;PLXND1;SPARC
GO:0050793	regulation of developmental process	2535	25	13.72	0.18564	1	ANGPT2;APLNR;ASAP1;BCL6B;CD34;CDH5;CNTF;DPYSL2;FGD6;FGF23;FLT1;FMNL3;HECW2;INSR;KDR;NID1;NPHP3;NREP;PLXND1;RORA;SMARCE1;SPAAR;SPARC;SYNE3;WDPCP
GO:0003203	endocardial cushion morphogenesis	38	1	0.21	0.18648	1	APLNR
GO:0030279	negative regulation of ossification	38	1	0.21	0.18648	1	FGF23
GO:0035886	vascular associated smooth muscle cell differentiation	38	1	0.21	0.18648	1	APLNR
GO:0042092	type 2 immune response	38	1	0.21	0.18648	1	BCL6B
GO:0071354	cellular response to interleukin-6	38	1	0.21	0.18648	1	FGF23
GO:0072337	modified amino acid transport	38	1	0.21	0.18648	1	SLC25A32
GO:0010604	positive regulation of macromolecule metabolic process	3525	23	19.07	0.1889	1	APBB2;APLNR;CARD8;CD34;CDH13;CDH5;CNTF;CRYZL2P-SEC16B;DCUN1D2;ELK3;FGF23;FLT1;FTX;INSR;KCNQ1OT1;KDR;LHX4;LMO2;RORA;SMARCE1;STRADA;ZNF521;ZNF585A
GO:0003351	epithelial cilium movement involved in extracellular fluid movement	39	1	0.21	0.19089	1	NPHP3
GO:0032350	regulation of hormone metabolic process	39	1	0.21	0.19089	1	SLCO1C1
GO:0043403	skeletal muscle tissue regeneration	39	1	0.21	0.19089	1	SPAAR
GO:0045730	respiratory burst	39	1	0.21	0.19089	1	INSR
GO:0070316	regulation of G0 to G1 transition	39	1	0.21	0.19089	1	SMARCE1
GO:0071634	regulation of transforming growth factor beta production	39	1	0.21	0.19089	1	CD34
GO:1903587	regulation of blood vessel endothelial cell proliferation involved in sprouting angiogenesis	39	1	0.21	0.19089	1	APLNR
GO:0048869	cellular developmental process	4273	34	23.12	0.19093	1	ABL2;ANGPT2;APLNR;ASAP1;BCL6B;CD34;CDH5;CLN5;CNTF;DPYSL2;ELK3;FGF23;FLT1;GJC1;HECW2;KDR;LHX4;LRRC8C;NHSL2;NID1;NOVA2;NPHP3;NREP;PCDH12;PEAK1;PLXND1;PODXL;PTPRB;RORA;SMARCE1;TBCE;TMOD2;WDPCP;ZNF521
GO:0051258	protein polymerization	279	3	1.51	0.19228	1	CDH5;ESAM;TMOD2
GO:0043547	positive regulation of GTPase activity	280	3	1.52	0.19365	1	ASAP1;RAPGEF5;RASGRP3
GO:0007166	cell surface receptor signaling pathway	2853	19	15.44	0.1949	1	ANGPT2;C5AR2;CALCRL;CARD8;CDH13;CDH5;CDH6;CNTF;FGF23;FLT1;INSR;KDR;NID1;NPHP3;NREP;PLXND1;PTGIR;RORA;WDPCP
GO:0001890	placenta development	150	2	0.81	0.19493	1	LHX4;PCDH12
GO:0031023	microtubule organizing center organization	150	2	0.81	0.19493	1	GEN1;TUBE1
GO:0000266	mitochondrial fission	40	1	0.22	0.19528	1	KDR
GO:0006901	vesicle coating	40	1	0.22	0.19528	1	CRYZL2P-SEC16B
GO:0009069	serine family amino acid metabolic process	40	1	0.22	0.19528	1	SCLY
GO:0009187	cyclic nucleotide metabolic process	40	1	0.22	0.19528	1	RORA
GO:0010762	regulation of fibroblast migration	40	1	0.22	0.19528	1	WDPCP
GO:0021587	cerebellum morphogenesis	40	1	0.22	0.19528	1	RORA
GO:0030866	cortical actin cytoskeleton organization	40	1	0.22	0.19528	1	FMNL3
GO:0031111	negative regulation of microtubule polymerization or depolymerization	40	1	0.22	0.19528	1	CDH5
GO:1901532	regulation of hematopoietic progenitor cell differentiation	40	1	0.22	0.19528	1	KDR
GO:0031331	positive regulation of cellular catabolic process	423	4	2.29	0.19628	1	INSR;KCNQ1OT1;KDR;RNF152
GO:0090092	regulation of transmembrane receptor protein serine/threonine kinase signaling pathway	283	3	1.53	0.19778	1	CDH5;KDR;NREP
GO:0036294	cellular response to decreased oxygen levels	152	2	0.82	0.19885	1	CD34;RORA
GO:0014002	astrocyte development	41	1	0.22	0.19964	1	CNTF
GO:0032691	negative regulation of interleukin-1 beta production	41	1	0.22	0.19964	1	CARD8
GO:0032733	positive regulation of interleukin-10 production	41	1	0.22	0.19964	1	CD34
GO:0045023	G0 to G1 transition	41	1	0.22	0.19964	1	SMARCE1
GO:0050850	positive regulation of calcium-mediated signaling	41	1	0.22	0.19964	1	CDH13
GO:0051281	positive regulation of release of sequestered calcium ion into cytosol	41	1	0.22	0.19964	1	APLNR
GO:0051693	actin filament capping	41	1	0.22	0.19964	1	TMOD2
GO:0055090	acylglycerol homeostasis	41	1	0.22	0.19964	1	RORA
GO:0070328	triglyceride homeostasis	41	1	0.22	0.19964	1	RORA
GO:0070741	response to interleukin-6	41	1	0.22	0.19964	1	FGF23
GO:0072210	metanephric nephron development	41	1	0.22	0.19964	1	CD34
GO:2000403	positive regulation of lymphocyte migration	41	1	0.22	0.19964	1	ABL2
GO:1905039	carboxylic acid transmembrane transport	153	2	0.83	0.20082	1	LRRC8C;SLC25A32
GO:0010675	regulation of cellular carbohydrate metabolic process	154	2	0.83	0.20279	1	INSR;RORA
GO:1903825	organic acid transmembrane transport	154	2	0.83	0.20279	1	LRRC8C;SLC25A32
GO:0050808	synapse organization	429	4	2.32	0.20294	1	APBB2;ELFN1;INSR;PLXND1
GO:0001666	response to hypoxia	287	3	1.55	0.20333	1	ANGPT2;CD34;RORA
GO:0046942	carboxylic acid transport	287	3	1.55	0.20333	1	LRRC8C;SLC25A32;SLCO1C1
GO:0006858	extracellular transport	42	1	0.23	0.20398	1	NPHP3
GO:0010463	mesenchymal cell proliferation	42	1	0.23	0.20398	1	KDR
GO:0010907	positive regulation of glucose metabolic process	42	1	0.23	0.20398	1	INSR
GO:0031670	cellular response to nutrient	42	1	0.23	0.20398	1	FGF23
GO:0045429	positive regulation of nitric oxide biosynthetic process	42	1	0.23	0.20398	1	INSR
GO:0071604	transforming growth factor beta production	42	1	0.23	0.20398	1	CD34
GO:0072538	T-helper 17 type immune response	42	1	0.23	0.20398	1	RORA
GO:0010976	positive regulation of neuron projection development	155	2	0.84	0.20476	1	ABL2;CNTF
GO:0035148	tube formation	155	2	0.84	0.20476	1	NPHP3;PODXL
GO:0035239	tube morphogenesis	913	18	4.94	0.20628	1	ANGPT2;APLNR;CALCRL;CD34;CDH13;CDH5;ELK3;FLT1;FMNL3;GJC1;KDR;NPHP3;PLXDC1;PLXND1;PODXL;PTPRB;RORA;SPARC
GO:0007189	adenylate cyclase-activating G protein-coupled receptor signaling pathway	156	2	0.84	0.20674	1	CALCRL;PTGIR
GO:0007417	central nervous system development	1049	8	5.68	0.20713	1	CLN5;CNTF;DPYSL2;GIT2;LHX4;NOVA2;PLXDC1;RORA
GO:0051347	positive regulation of transferase activity	582	5	3.15	0.20752	1	DCUN1D2;FLT1;INSR;KDR;STRADA
GO:0006284	base-excision repair	43	1	0.23	0.2083	1	ERCC5
GO:0008608	attachment of spindle microtubules to kinetochore	43	1	0.23	0.2083	1	MAD1L1
GO:0010828	positive regulation of glucose transmembrane transport	43	1	0.23	0.2083	1	INSR
GO:0021575	hindbrain morphogenesis	43	1	0.23	0.2083	1	RORA
GO:0032881	regulation of polysaccharide metabolic process	43	1	0.23	0.2083	1	INSR
GO:0042491	inner ear auditory receptor cell differentiation	43	1	0.23	0.2083	1	WDPCP
GO:0045494	photoreceptor cell maintenance	43	1	0.23	0.2083	1	NPHP3
GO:0060412	ventricular septum morphogenesis	43	1	0.23	0.2083	1	APLNR
GO:0060964	regulation of miRNA-mediated gene silencing	43	1	0.23	0.2083	1	KCNQ1OT1
GO:0090114	COPII-coated vesicle budding	43	1	0.23	0.2083	1	CRYZL2P-SEC16B
GO:0098609	cell-cell adhesion	946	11	5.12	0.20854	1	ABL2;CD34;CD93;CDH13;CDH5;CDH6;ESAM;MAD1L1;PCDH12;PODXL;SMARCE1
GO:0008064	regulation of actin polymerization or depolymerization	157	2	0.85	0.20871	1	ESAM;TMOD2
GO:0048754	branching morphogenesis of an epithelial tube	157	2	0.85	0.20871	1	KDR;PLXND1
GO:0048562	embryonic organ morphogenesis	293	3	1.59	0.21171	1	APLNR;NPHP3;WDPCP
GO:0005978	glycogen biosynthetic process	44	1	0.24	0.2126	1	INSR
GO:0009250	glucan biosynthetic process	44	1	0.24	0.2126	1	INSR
GO:0016601	Rac protein signal transduction	44	1	0.24	0.2126	1	CDH13
GO:0031063	regulation of histone deacetylation	44	1	0.24	0.2126	1	APLNR
GO:0045601	regulation of endothelial cell differentiation	44	1	0.24	0.2126	1	CDH5
GO:0045663	positive regulation of myoblast differentiation	44	1	0.24	0.2126	1	SMARCE1
GO:0045840	positive regulation of mitotic nuclear division	44	1	0.24	0.2126	1	INSR
GO:0060119	inner ear receptor cell development	44	1	0.24	0.2126	1	WDPCP
GO:0101023	vascular endothelial cell proliferation	44	1	0.24	0.2126	1	FLT1
GO:1904407	positive regulation of nitric oxide metabolic process	44	1	0.24	0.2126	1	INSR
GO:1905562	regulation of vascular endothelial cell proliferation	44	1	0.24	0.2126	1	FLT1
GO:0048592	eye morphogenesis	159	2	0.86	0.21267	1	CNTF;KDR
GO:0044262	cellular carbohydrate metabolic process	294	3	1.59	0.21311	1	INSR;PCDH12;RORA
GO:0005975	carbohydrate metabolic process	588	5	3.18	0.21331	1	INSR;PCDH12;RORA;ST6GALNAC3;ST8SIA4
GO:0030832	regulation of actin filament length	160	2	0.87	0.21466	1	ESAM;TMOD2
GO:0048732	gland development	440	4	2.38	0.21533	1	INSR;MAD1L1;NPHP3;PLXND1
GO:0051494	negative regulation of cytoskeleton organization	161	2	0.87	0.21664	1	CDH5;TMOD2
GO:0001825	blastocyst formation	45	1	0.24	0.21687	1	MATR3
GO:0003254	regulation of membrane depolarization	45	1	0.24	0.21687	1	KDR
GO:0006775	fat-soluble vitamin metabolic process	45	1	0.24	0.21687	1	FGF23
GO:0030835	negative regulation of actin filament depolymerization	45	1	0.24	0.21687	1	TMOD2
GO:0032781	positive regulation of ATP-dependent activity	45	1	0.24	0.21687	1	TOR1AIP2
GO:0042551	neuron maturation	45	1	0.24	0.21687	1	CLN5
GO:0045981	positive regulation of nucleotide metabolic process	45	1	0.24	0.21687	1	INSR
GO:1900368	regulation of post-transcriptional gene silencing by RNA	45	1	0.24	0.21687	1	KCNQ1OT1
GO:1900544	positive regulation of purine nucleotide metabolic process	45	1	0.24	0.21687	1	INSR
GO:1904707	positive regulation of vascular associated smooth muscle cell proliferation	45	1	0.24	0.21687	1	CALCRL
GO:0006996	organelle organization	3504	24	18.96	0.21735	1	ABL2;ASAP1;CD34;CDH5;CLN5;CRYZL2P-SEC16B;DPYSL2;ESAM;FGD6;FMNL3;GEN1;HECW2;INSR;KDR;KLC1;MAD1L1;NPHP3;SMARCE1;SYNE3;TBCE;TMOD2;TOR1AIP2;TUBE1;WDPCP
GO:0071396	cellular response to lipid	594	5	3.21	0.21915	1	ABL2;CARD8;FGF23;RORA;ZNF366
GO:0006302	double-strand break repair	299	3	1.62	0.22017	1	ERCC5;GEN1;SMARCE1
GO:0030509	BMP signaling pathway	163	2	0.88	0.22061	1	CDH5;KDR
GO:0007017	microtubule-based process	908	7	4.91	0.22074	1	CDH5;GEN1;KLC1;NPHP3;TBCE;TUBE1;WDPCP
GO:0002043	blood vessel endothelial cell proliferation involved in sprouting angiogenesis	46	1	0.25	0.22111	1	APLNR
GO:0006110	regulation of glycolytic process	46	1	0.25	0.22111	1	INSR
GO:0021517	ventral spinal cord development	46	1	0.25	0.22111	1	LHX4
GO:0042073	intraciliary transport	46	1	0.25	0.22111	1	WDPCP
GO:0060147	regulation of post-transcriptional gene silencing	46	1	0.25	0.22111	1	KCNQ1OT1
GO:0097178	ruffle assembly	46	1	0.25	0.22111	1	WDPCP
GO:0120163	negative regulation of cold-induced thermogenesis	46	1	0.25	0.22111	1	NOVA2
GO:1902622	regulation of neutrophil migration	46	1	0.25	0.22111	1	C5AR2
GO:0036293	response to decreased oxygen levels	300	3	1.62	0.22158	1	ANGPT2;CD34;RORA
GO:0055080	cation homeostasis	597	5	3.23	0.22209	1	APLNR;CDH5;CLN5;FGF23;KDR
GO:0021915	neural tube development	164	2	0.89	0.2226	1	NPHP3;WDPCP
GO:1902904	negative regulation of supramolecular fiber organization	164	2	0.89	0.2226	1	CDH5;TMOD2
GO:0045595	regulation of cell differentiation	1607	13	8.7	0.22402	1	BCL6B;CD34;CDH5;CNTF;DPYSL2;FGF23;KDR;NID1;NPHP3;NREP;PLXND1;RORA;SMARCE1
GO:0003013	circulatory system process	599	5	3.24	0.22406	1	CD34;CDH5;GJC1;INSR;SLCO1C1
GO:0021700	developmental maturation	302	3	1.63	0.22442	1	CDH5;CLN5;KDR
GO:0010824	regulation of centrosome duplication	47	1	0.25	0.22534	1	GEN1
GO:0032527	protein exit from endoplasmic reticulum	47	1	0.25	0.22534	1	CRYZL2P-SEC16B
GO:0048286	lung alveolus development	47	1	0.25	0.22534	1	KDR
GO:0051180	vitamin transport	47	1	0.25	0.22534	1	SLC25A32
GO:0060711	labyrinthine layer development	47	1	0.25	0.22534	1	PCDH12
GO:0071470	cellular response to osmotic stress	47	1	0.25	0.22534	1	LRRC8C
GO:1902459	positive regulation of stem cell population maintenance	47	1	0.25	0.22534	1	SMARCE1
GO:2000404	regulation of T cell migration	47	1	0.25	0.22534	1	ABL2
GO:0031325	positive regulation of cellular metabolic process	3095	20	16.75	0.22561	1	APBB2;APLNR;CDH13;CDH5;CNTF;ELK3;FGF23;FLT1;INSR;KCNQ1OT1;KDR;LHX4;LMO2;RNF152;RORA;SLCO1C1;SMARCE1;STRADA;ZNF521;ZNF585A
GO:0010634	positive regulation of epithelial cell migration	166	2	0.9	0.22659	1	KDR;SPARC
GO:0050680	negative regulation of epithelial cell proliferation	166	2	0.9	0.22659	1	FLT1;SPARC
GO:0001754	eye photoreceptor cell differentiation	48	1	0.26	0.22954	1	CNTF
GO:0003197	endocardial cushion development	48	1	0.26	0.22954	1	APLNR
GO:0008038	neuron recognition	48	1	0.26	0.22954	1	PCDH12
GO:0008206	bile acid metabolic process	48	1	0.26	0.22954	1	OSBPL3
GO:0031297	replication fork processing	48	1	0.26	0.22954	1	GEN1
GO:0032692	negative regulation of interleukin-1 production	48	1	0.26	0.22954	1	CARD8
GO:0034198	cellular response to amino acid starvation	48	1	0.26	0.22954	1	RNF152
GO:0034661	ncRNA catabolic process	48	1	0.26	0.22954	1	KCNQ1OT1
GO:0035307	positive regulation of protein dephosphorylation	48	1	0.26	0.22954	1	CDH5
GO:0043114	regulation of vascular permeability	48	1	0.26	0.22954	1	CDH5
GO:0043330	response to exogenous dsRNA	48	1	0.26	0.22954	1	RFTN2
GO:0048538	thymus development	48	1	0.26	0.22954	1	MAD1L1
GO:0060966	regulation of gene silencing by RNA	48	1	0.26	0.22954	1	KCNQ1OT1
GO:0061028	establishment of endothelial barrier	48	1	0.26	0.22954	1	CDH5
GO:0070372	regulation of ERK1 and ERK2 cascade	306	3	1.66	0.23012	1	C5AR2;FGF23;KDR
GO:0030041	actin filament polymerization	168	2	0.91	0.23057	1	ESAM;TMOD2
GO:0071453	cellular response to oxygen levels	168	2	0.91	0.23057	1	CD34;RORA
GO:1903034	regulation of response to wounding	168	2	0.91	0.23057	1	CD34;CNTF
GO:0042325	regulation of phosphorylation	1245	9	6.74	0.23112	1	APLNR;CDH5;CNTF;FGF23;FLT1;INSR;KDR;PTPRB;STRADA
GO:0140014	mitotic nuclear division	325	5	1.76	0.23136	1	GEN1;HECW2;INSR;MAD1L1;SMARCE1
GO:0000724	double-strand break repair via homologous recombination	169	2	0.91	0.23257	1	ERCC5;GEN1
GO:0008285	negative regulation of cell population proliferation	764	6	4.13	0.23271	1	CDH13;CDH5;FLT1;MAD1L1;PTGIR;SPARC
GO:0021695	cerebellar cortex development	49	1	0.27	0.23372	1	RORA
GO:0033628	regulation of cell adhesion mediated by integrin	49	1	0.27	0.23372	1	PODXL
GO:0055081	anion homeostasis	49	1	0.27	0.23372	1	FGF23
GO:0048523	negative regulation of cellular process	4855	34	26.27	0.2338	1	ABL2;ANGPT2;APBB2;APLNR;BCL6B;C5AR2;CARD8;CD34;CDH13;CDH5;CNTF;ELK3;ERCC5;FGF23;FLT1;GEN1;HECW2;KDR;LHX4;MAD1L1;NPHP3;PLXND1;PODXL;PTGIR;PTPRB;RNF152;RORA;SCAI;SMARCE1;SPAAR;SPARC;TMOD2;ZBTB25;ZNF366
GO:0060326	cell chemotaxis	310	3	1.68	0.23585	1	C5AR2;FLT1;KDR
GO:0098771	inorganic ion homeostasis	612	5	3.31	0.23698	1	APLNR;CDH5;CLN5;FGF23;KDR
GO:0019932	second-messenger-mediated signaling	311	3	1.68	0.23728	1	APLNR;CDH13;KDR
GO:0010574	regulation of vascular endothelial growth factor production	50	1	0.27	0.23788	1	RORA
GO:0021515	cell differentiation in spinal cord	50	1	0.27	0.23788	1	LHX4
GO:0030195	negative regulation of blood coagulation	50	1	0.27	0.23788	1	CD34
GO:1990928	response to amino acid starvation	50	1	0.27	0.23788	1	RNF152
GO:0000725	recombinational repair	173	2	0.94	0.24056	1	ERCC5;GEN1
GO:0009101	glycoprotein biosynthetic process	314	3	1.7	0.2416	1	KRTCAP2;ST6GALNAC3;ST8SIA4
GO:0035315	hair cell differentiation	51	1	0.28	0.24201	1	WDPCP
GO:1900047	negative regulation of hemostasis	51	1	0.28	0.24201	1	CD34
GO:0071772	response to BMP	174	2	0.94	0.24256	1	CDH5;KDR
GO:0071773	cellular response to BMP stimulus	174	2	0.94	0.24256	1	CDH5;KDR
GO:0007507	heart development	590	8	3.19	0.24559	1	APLNR;CALCRL;GJC1;INSR;KDR;MATR3;NPHP3;PLXND1
GO:0022409	positive regulation of cell-cell adhesion	317	3	1.72	0.24593	1	ABL2;PODXL;SMARCE1
GO:0030198	extracellular matrix organization	317	3	1.72	0.24593	1	NID1;NID2;NPHP3
GO:0000165	MAPK cascade	779	6	4.22	0.24611	1	C5AR2;FGF23;FLT1;INSR;KDR;RASGRP3
GO:0002686	negative regulation of leukocyte migration	52	1	0.28	0.24613	1	C5AR2
GO:0045668	negative regulation of osteoblast differentiation	52	1	0.28	0.24613	1	FGF23
GO:0051452	intracellular pH reduction	52	1	0.28	0.24613	1	CLN5
GO:0071622	regulation of granulocyte chemotaxis	52	1	0.28	0.24613	1	C5AR2
GO:0086002	cardiac muscle cell action potential involved in contraction	52	1	0.28	0.24613	1	GJC1
GO:0050801	ion homeostasis	622	5	3.37	0.24705	1	APLNR;CDH5;CLN5;FGF23;KDR
GO:0043062	extracellular structure organization	318	3	1.72	0.24738	1	NID1;NID2;NPHP3
GO:0006575	cellular modified amino acid metabolic process	177	2	0.96	0.24857	1	SLC25A32;SLCO1C1
GO:0019933	cAMP-mediated signaling	53	1	0.29	0.25022	1	APLNR
GO:0045744	negative regulation of G protein-coupled receptor signaling pathway	53	1	0.29	0.25022	1	APLNR
GO:0048260	positive regulation of receptor-mediated endocytosis	53	1	0.29	0.25022	1	INSR
GO:0050819	negative regulation of coagulation	53	1	0.29	0.25022	1	CD34
GO:0060071	Wnt signaling pathway, planar cell polarity pathway	53	1	0.29	0.25022	1	NPHP3
GO:0061900	glial cell activation	53	1	0.29	0.25022	1	CNTF
GO:0008202	steroid metabolic process	320	3	1.73	0.25027	1	FGF23;OSBPL3;RORA
GO:0045229	external encapsulating structure organization	320	3	1.73	0.25027	1	NID1;NID2;NPHP3
GO:0048468	cell development	2131	20	11.53	0.25084	1	ABL2;ANGPT2;ASAP1;CDH5;CLN5;CNTF;DPYSL2;GJC1;HECW2;KDR;LHX4;NOVA2;NREP;PCDH12;PEAK1;PLXND1;PODXL;TBCE;TMOD2;WDPCP
GO:0007264	small GTPase mediated signal transduction	504	6	2.73	0.2523	1	ABL2;CDH13;GIT2;RAPGEF5;RASGRP3;SCAI
GO:0032640	tumor necrosis factor production	179	2	0.97	0.25258	1	C5AR2;CD34
GO:0032680	regulation of tumor necrosis factor production	179	2	0.97	0.25258	1	C5AR2;CD34
GO:0035295	tube development	1123	19	6.08	0.25376	1	ANGPT2;APLNR;CALCRL;CD34;CDH13;CDH5;ELK3;FLT1;FMNL3;GJC1;KDR;NPHP3;PLXDC1;PLXND1;PODXL;PTPRB;RORA;SPARC;WDPCP
GO:0010573	vascular endothelial growth factor production	54	1	0.29	0.25429	1	RORA
GO:0030520	intracellular estrogen receptor signaling pathway	54	1	0.29	0.25429	1	ZNF366
GO:0030834	regulation of actin filament depolymerization	54	1	0.29	0.25429	1	TMOD2
GO:0031113	regulation of microtubule polymerization	54	1	0.29	0.25429	1	CDH5
GO:0042908	xenobiotic transport	54	1	0.29	0.25429	1	SLC43A3
GO:0043616	keratinocyte proliferation	54	1	0.29	0.25429	1	CDH13
GO:0046605	regulation of centrosome cycle	54	1	0.29	0.25429	1	GEN1
GO:0010761	fibroblast migration	55	1	0.3	0.25833	1	WDPCP
GO:0043331	response to dsRNA	55	1	0.3	0.25833	1	RFTN2
GO:0043470	regulation of carbohydrate catabolic process	55	1	0.3	0.25833	1	INSR
GO:0060998	regulation of dendritic spine development	55	1	0.3	0.25833	1	ASAP1
GO:0072132	mesenchyme morphogenesis	55	1	0.3	0.25833	1	APLNR
GO:0072348	sulfur compound transport	55	1	0.3	0.25833	1	LRRC8C
GO:2000648	positive regulation of stem cell proliferation	55	1	0.3	0.25833	1	KDR
GO:0022411	cellular component disassembly	477	4	2.58	0.25839	1	INSR;KLC1;SMARCE1;TMOD2
GO:0070482	response to oxygen levels	326	3	1.76	0.25899	1	ANGPT2;CD34;RORA
GO:0001952	regulation of cell-matrix adhesion	121	4	0.65	0.26021	1	CDH13;KDR;PEAK1;WDPCP
GO:0048638	regulation of developmental growth	327	3	1.77	0.26045	1	DPYSL2;INSR;SPAAR
GO:0043405	regulation of MAP kinase activity	183	2	0.99	0.2606	1	FLT1;INSR
GO:0090287	regulation of cellular response to growth factor stimulus	328	3	1.77	0.26191	1	CDH5;KDR;NREP
GO:0010676	positive regulation of cellular carbohydrate metabolic process	56	1	0.3	0.26236	1	INSR
GO:0042733	embryonic digit morphogenesis	56	1	0.3	0.26236	1	WDPCP
GO:0043551	regulation of phosphatidylinositol 3-kinase activity	56	1	0.3	0.26236	1	FLT1
GO:0045599	negative regulation of fat cell differentiation	56	1	0.3	0.26236	1	RORA
GO:0051438	regulation of ubiquitin-protein transferase activity	56	1	0.3	0.26236	1	DCUN1D2
GO:1903053	regulation of extracellular matrix organization	56	1	0.3	0.26236	1	NID1
GO:2000630	positive regulation of miRNA metabolic process	56	1	0.3	0.26236	1	KCNQ1OT1
GO:0006109	regulation of carbohydrate metabolic process	184	2	1	0.26261	1	INSR;RORA
GO:0071706	tumor necrosis factor superfamily cytokine production	184	2	1	0.26261	1	C5AR2;CD34
GO:1903555	regulation of tumor necrosis factor superfamily cytokine production	184	2	1	0.26261	1	C5AR2;CD34
GO:0022407	regulation of cell-cell adhesion	481	4	2.6	0.26316	1	ABL2;MAD1L1;PODXL;SMARCE1
GO:0015698	inorganic anion transport	185	2	1	0.26461	1	FGF23;LRRC8C
GO:0009790	embryo development	1127	8	6.1	0.26515	1	APLNR;FLT1;INSR;KDR;MATR3;NPHP3;PCDH12;WDPCP
GO:0070371	ERK1 and ERK2 cascade	331	3	1.79	0.26629	1	C5AR2;FGF23;KDR
GO:0007080	mitotic metaphase plate congression	57	1	0.31	0.26636	1	MAD1L1
GO:0008347	glial cell migration	57	1	0.31	0.26636	1	PTPRB
GO:0010803	regulation of tumor necrosis factor-mediated signaling pathway	57	1	0.31	0.26636	1	CARD8
GO:0032768	regulation of monooxygenase activity	57	1	0.31	0.26636	1	FGF23
GO:0045005	DNA-templated DNA replication maintenance of fidelity	57	1	0.31	0.26636	1	GEN1
GO:0046324	regulation of glucose import	57	1	0.31	0.26636	1	INSR
GO:0048008	platelet-derived growth factor receptor signaling pathway	57	1	0.31	0.26636	1	PTGIR
GO:0070534	protein K63-linked ubiquitination	57	1	0.31	0.26636	1	RNF152
GO:0090175	regulation of establishment of planar polarity	57	1	0.31	0.26636	1	NPHP3
GO:0006006	glucose metabolic process	186	2	1.01	0.26662	1	INSR;RORA
GO:0030324	lung development	186	2	1.01	0.26662	1	KDR;NPHP3
GO:0048469	cell maturation	186	2	1.01	0.26662	1	CLN5;KDR
GO:0016477	cell migration	1554	18	8.41	0.26737	1	ABL2;ANGPT2;C5AR2;CD34;CDH13;CDH5;FGF23;FLT1;FMNL3;INSR;KDR;PEAK1;PLXND1;PODXL;PTPRB;SCAI;SPARC;WDPCP
GO:0001775	cell activation	1130	8	6.11	0.26748	1	ABL2;CD93;CNTF;DGKH;DGKI;MAD1L1;RORA;SMARCE1
GO:0001541	ovarian follicle development	58	1	0.31	0.27035	1	KDR
GO:0031529	ruffle organization	58	1	0.31	0.27035	1	WDPCP
GO:0051785	positive regulation of nuclear division	58	1	0.31	0.27035	1	INSR
GO:2000649	regulation of sodium ion transmembrane transporter activity	58	1	0.31	0.27035	1	HECW2
GO:0061138	morphogenesis of a branching epithelium	188	2	1.02	0.27063	1	KDR;PLXND1
GO:0000070	mitotic sister chromatid segregation	204	4	1.1	0.27112	1	GEN1;HECW2;MAD1L1;SMARCE1
GO:0051093	negative regulation of developmental process	970	7	5.25	0.27146	1	ANGPT2;ASAP1;CNTF;FGF23;NPHP3;RORA;SPARC
GO:0006897	endocytosis	646	5	3.5	0.27168	1	ABL2;CALCRL;CDH13;DPYSL2;INSR
GO:0033674	positive regulation of kinase activity	490	4	2.65	0.27394	1	FLT1;INSR;KDR;STRADA
GO:0002090	regulation of receptor internalization	59	1	0.32	0.27431	1	INSR
GO:0006611	protein export from nucleus	59	1	0.32	0.27431	1	STRADA
GO:0030042	actin filament depolymerization	59	1	0.32	0.27431	1	TMOD2
GO:0030029	actin filament-based process	810	6	4.38	0.27449	1	ABL2;ESAM;FGD6;FMNL3;GJC1;TMOD2
GO:0030323	respiratory tube development	190	2	1.03	0.27464	1	KDR;NPHP3
GO:0060135	maternal process involved in female pregnancy	60	1	0.32	0.27825	1	ANGPT2
GO:0031334	positive regulation of protein-containing complex assembly	192	2	1.04	0.27865	1	ASAP1;CDH5
GO:0030865	cortical cytoskeleton organization	61	1	0.33	0.28216	1	FMNL3
GO:0043030	regulation of macrophage activation	61	1	0.33	0.28216	1	RORA
GO:0060113	inner ear receptor cell differentiation	61	1	0.33	0.28216	1	WDPCP
GO:0086065	cell communication involved in cardiac conduction	61	1	0.33	0.28216	1	GJC1
GO:0090311	regulation of protein deacetylation	61	1	0.33	0.28216	1	APLNR
GO:0010506	regulation of autophagy	342	3	1.85	0.28244	1	ABL2;KDR;RNF152
GO:0051254	positive regulation of RNA metabolic process	1826	12	9.88	0.28245	1	APBB2;CDH13;ELK3;FGF23;INSR;KCNQ1OT1;LHX4;LMO2;RORA;SMARCE1;ZNF521;ZNF585A
GO:0120032	regulation of plasma membrane bounded cell projection assembly	195	2	1.06	0.28467	1	PODXL;WDPCP
GO:0050920	regulation of chemotaxis	227	5	1.23	0.28504	1	ANGPT2;C5AR2;CDH13;KDR;NOVA2
GO:0001818	negative regulation of cytokine production	344	3	1.86	0.28539	1	C5AR2;CARD8;CD34
GO:0000381	regulation of alternative mRNA splicing, via spliceosome	62	1	0.34	0.28606	1	NOVA2
GO:0002218	activation of innate immune response	62	1	0.34	0.28606	1	MATR3
GO:0006767	water-soluble vitamin metabolic process	62	1	0.34	0.28606	1	SLC25A32
GO:0010812	negative regulation of cell-substrate adhesion	62	1	0.34	0.28606	1	ANGPT2
GO:0032715	negative regulation of interleukin-6 production	62	1	0.34	0.28606	1	C5AR2
GO:0032731	positive regulation of interleukin-1 beta production	62	1	0.34	0.28606	1	CARD8
GO:0046888	negative regulation of hormone secretion	62	1	0.34	0.28606	1	FGF23
GO:0051239	regulation of multicellular organismal process	2840	22	15.37	0.28622	1	ANGPT2;APLNR;BCL6B;C5AR2;CALCRL;CARD8;CD34;CDH5;CNTF;FGF23;FLT1;GJC1;INSR;KDR;NOVA2;NPHP3;PLXND1;RORA;SMARCE1;SPAAR;SPARC;WDPCP
GO:0007369	gastrulation	196	2	1.06	0.28667	1	APLNR;NPHP3
GO:0030336	negative regulation of cell migration	346	3	1.87	0.28834	1	ANGPT2;C5AR2;SCAI
GO:0022408	negative regulation of cell-cell adhesion	197	2	1.07	0.28868	1	MAD1L1;PODXL
GO:0060491	regulation of cell projection assembly	197	2	1.07	0.28868	1	PODXL;WDPCP
GO:0006940	regulation of smooth muscle contraction	63	1	0.34	0.28994	1	CALCRL
GO:0031663	lipopolysaccharide-mediated signaling pathway	63	1	0.34	0.28994	1	CARD8
GO:0032623	interleukin-2 production	63	1	0.34	0.28994	1	CD34
GO:0032663	regulation of interleukin-2 production	63	1	0.34	0.28994	1	CD34
GO:0035306	positive regulation of dephosphorylation	63	1	0.34	0.28994	1	CDH5
GO:0046530	photoreceptor cell differentiation	63	1	0.34	0.28994	1	CNTF
GO:0051445	regulation of meiotic cell cycle	63	1	0.34	0.28994	1	INSR
GO:0060042	retina morphogenesis in camera-type eye	63	1	0.34	0.28994	1	CNTF
GO:0008154	actin polymerization or depolymerization	198	2	1.07	0.29068	1	ESAM;TMOD2
GO:0051247	positive regulation of protein metabolic process	1498	10	8.11	0.29125	1	APLNR;CARD8;CDH5;CNTF;DCUN1D2;FGF23;FLT1;INSR;KDR;STRADA
GO:0060271	cilium assembly	348	3	1.88	0.29129	1	ASAP1;NPHP3;WDPCP
GO:0006820	anion transport	505	4	2.73	0.29207	1	FGF23;LRRC8C;SLC25A32;SLCO1C1
GO:0043393	regulation of protein binding	199	2	1.08	0.29268	1	NPHP3;PLXND1
GO:0031346	positive regulation of cell projection organization	349	3	1.89	0.29276	1	ABL2;CNTF;PLXND1
GO:0030837	negative regulation of actin filament polymerization	64	1	0.35	0.29379	1	TMOD2
GO:0032613	interleukin-10 production	64	1	0.35	0.29379	1	CD34
GO:0032653	regulation of interleukin-10 production	64	1	0.35	0.29379	1	CD34
GO:1902017	regulation of cilium assembly	64	1	0.35	0.29379	1	WDPCP
GO:0071674	mononuclear cell migration	200	2	1.08	0.29468	1	ABL2;FLT1
GO:0046777	protein autophosphorylation	225	4	1.22	0.2949	1	FLT1;INSR;KDR;PEAK1
GO:0001885	endothelial cell development	65	1	0.35	0.29763	1	CDH5
GO:0015800	acidic amino acid transport	65	1	0.35	0.29763	1	LRRC8C
GO:0031100	animal organ regeneration	65	1	0.35	0.29763	1	ANGPT2
GO:0033692	cellular polysaccharide biosynthetic process	65	1	0.35	0.29763	1	INSR
GO:0042531	positive regulation of tyrosine phosphorylation of STAT protein	65	1	0.35	0.29763	1	CNTF
GO:0048814	regulation of dendrite morphogenesis	65	1	0.35	0.29763	1	HECW2
GO:0071300	cellular response to retinoic acid	65	1	0.35	0.29763	1	ABL2
GO:1905515	non-motile cilium assembly	65	1	0.35	0.29763	1	NPHP3
GO:0022008	neurogenesis	1660	17	8.98	0.29856	1	ABL2;ASAP1;CLN5;CNTF;DPYSL2;HECW2;LHX4;NOVA2;NREP;PCDH12;PLXND1;PTPRB;RORA;SMARCE1;TBCE;WDPCP;ZNF521
GO:0045893	positive regulation of DNA-templated transcription	1680	11	9.09	0.29899	1	APBB2;CDH13;ELK3;FGF23;INSR;LHX4;LMO2;RORA;SMARCE1;ZNF521;ZNF585A
GO:1903508	positive regulation of nucleic acid-templated transcription	1680	11	9.09	0.29899	1	APBB2;CDH13;ELK3;FGF23;INSR;LHX4;LMO2;RORA;SMARCE1;ZNF521;ZNF585A
GO:0006873	cellular ion homeostasis	512	4	2.77	0.30059	1	APLNR;CDH5;CLN5;FGF23
GO:0001763	morphogenesis of a branching structure	203	2	1.1	0.30068	1	KDR;PLXND1
GO:0034605	cellular response to heat	66	1	0.36	0.30144	1	CD34
GO:0042490	mechanoreceptor differentiation	66	1	0.36	0.30144	1	WDPCP
GO:1902115	regulation of organelle assembly	204	2	1.1	0.30268	1	ASAP1;WDPCP
GO:1902680	positive regulation of RNA biosynthetic process	1686	11	9.12	0.30305	1	APBB2;CDH13;ELK3;FGF23;INSR;LHX4;LMO2;RORA;SMARCE1;ZNF521;ZNF585A
GO:0043491	protein kinase B signaling	205	2	1.11	0.30468	1	INSR;KDR
GO:0099111	microtubule-based transport	205	2	1.11	0.30468	1	NPHP3;WDPCP
GO:0006903	vesicle targeting	67	1	0.36	0.30524	1	CRYZL2P-SEC16B
GO:0042093	T-helper cell differentiation	67	1	0.36	0.30524	1	RORA
GO:0043536	positive regulation of blood vessel endothelial cell migration	67	1	0.36	0.30524	1	KDR
GO:0043537	negative regulation of blood vessel endothelial cell migration	67	1	0.36	0.30524	1	ANGPT2
GO:0043954	cellular component maintenance	67	1	0.36	0.30524	1	INSR
GO:0070613	regulation of protein processing	67	1	0.36	0.30524	1	CARD8
GO:0090049	regulation of cell migration involved in sprouting angiogenesis	67	1	0.36	0.30524	1	KDR
GO:1902305	regulation of sodium ion transmembrane transport	67	1	0.36	0.30524	1	HECW2
GO:2000401	regulation of lymphocyte migration	67	1	0.36	0.30524	1	ABL2
GO:0055065	metal ion homeostasis	516	4	2.79	0.30547	1	APLNR;CDH5;FGF23;KDR
GO:0043408	regulation of MAPK cascade	681	5	3.68	0.30849	1	C5AR2;FGF23;FLT1;INSR;KDR
GO:0019722	calcium-mediated signaling	207	2	1.12	0.30867	1	CDH13;KDR
GO:0002548	monocyte chemotaxis	68	1	0.37	0.30901	1	FLT1
GO:0030239	myofibril assembly	68	1	0.37	0.30901	1	TMOD2
GO:0043550	regulation of lipid kinase activity	68	1	0.37	0.30901	1	FLT1
GO:0048662	negative regulation of smooth muscle cell proliferation	68	1	0.37	0.30901	1	PTGIR
GO:0048663	neuron fate commitment	68	1	0.37	0.30901	1	ZNF521
GO:0070936	protein K48-linked ubiquitination	68	1	0.37	0.30901	1	RNF152
GO:0032956	regulation of actin cytoskeleton organization	360	3	1.95	0.30904	1	ABL2;ESAM;TMOD2
GO:2000146	negative regulation of cell motility	361	3	1.95	0.31052	1	ANGPT2;C5AR2;SCAI
GO:0009605	response to external stimulus	2827	23	15.3	0.3107	1	ANGPT2;BCL6B;C5AR2;CALCRL;CARD8;CD34;CDH13;CDH5;CNTF;DPYSL2;FGF23;FLT1;KDR;LHX4;MATR3;NOVA2;PLXND1;PSMA2;PSMA6;PTGIR;RNF152;RORA;SPAAR
GO:0002294	CD4-positive, alpha-beta T cell differentiation involved in immune response	69	1	0.37	0.31276	1	RORA
GO:0014823	response to activity	69	1	0.37	0.31276	1	ANGPT2
GO:0032922	circadian regulation of gene expression	69	1	0.37	0.31276	1	RORA
GO:0043627	response to estrogen	69	1	0.37	0.31276	1	ZNF366
GO:0046847	filopodium assembly	69	1	0.37	0.31276	1	FGD6
GO:0055002	striated muscle cell development	69	1	0.37	0.31276	1	TMOD2
GO:1903578	regulation of ATP metabolic process	69	1	0.37	0.31276	1	INSR
GO:0009896	positive regulation of catabolic process	522	4	2.82	0.31282	1	INSR;KCNQ1OT1;KDR;RNF152
GO:2000026	regulation of multicellular organismal development	1431	14	7.74	0.31323	1	ANGPT2;APLNR;CD34;CDH5;FGF23;FLT1;INSR;KDR;NPHP3;PLXND1;SMARCE1;SPAAR;SPARC;WDPCP
GO:0046474	glycerophospholipid biosynthetic process	210	2	1.14	0.31465	1	AGPAT4;DGKH
GO:0060548	negative regulation of cell death	1022	7	5.53	0.31626	1	CD34;CDH5;CNTF;ERCC5;KDR;LHX4;PLXND1
GO:0032535	regulation of cellular component size	365	3	1.98	0.31645	1	DPYSL2;ESAM;TMOD2
GO:0002287	alpha-beta T cell activation involved in immune response	70	1	0.38	0.31649	1	RORA
GO:0002293	alpha-beta T cell differentiation involved in immune response	70	1	0.38	0.31649	1	RORA
GO:0030193	regulation of blood coagulation	70	1	0.38	0.31649	1	CD34
GO:0033143	regulation of intracellular steroid hormone receptor signaling pathway	70	1	0.38	0.31649	1	ZNF366
GO:0042130	negative regulation of T cell proliferation	70	1	0.38	0.31649	1	MAD1L1
GO:0051145	smooth muscle cell differentiation	70	1	0.38	0.31649	1	APLNR
GO:0051881	regulation of mitochondrial membrane potential	70	1	0.38	0.31649	1	KDR
GO:0007179	transforming growth factor beta receptor signaling pathway	212	2	1.15	0.31863	1	CDH5;NREP
GO:0006487	protein N-linked glycosylation	71	1	0.38	0.32021	1	KRTCAP2
GO:0051310	metaphase plate congression	71	1	0.38	0.32021	1	MAD1L1
GO:0072678	T cell migration	71	1	0.38	0.32021	1	ABL2
GO:0150076	neuroinflammatory response	71	1	0.38	0.32021	1	CNTF
GO:2000036	regulation of stem cell population maintenance	71	1	0.38	0.32021	1	SMARCE1
GO:0051098	regulation of binding	368	3	1.99	0.3209	1	CLN5;NPHP3;PLXND1
GO:1903037	regulation of leukocyte cell-cell adhesion	368	3	1.99	0.3209	1	ABL2;MAD1L1;SMARCE1
GO:0015711	organic anion transport	369	3	2	0.32238	1	LRRC8C;SLC25A32;SLCO1C1
GO:0040011	locomotion	1405	17	7.6	0.32328	1	ABL2;ANGPT2;C5AR2;CDH13;CDH5;DPYSL2;FGF23;FLT1;INSR;KDR;LHX4;NOVA2;PLXND1;PODXL;SCAI;SPARC;WDPCP
GO:0050863	regulation of T cell activation	370	3	2	0.32387	1	ABL2;MAD1L1;SMARCE1
GO:0000271	polysaccharide biosynthetic process	72	1	0.39	0.3239	1	INSR
GO:0030032	lamellipodium assembly	72	1	0.39	0.3239	1	CDH13
GO:0035567	non-canonical Wnt signaling pathway	72	1	0.39	0.3239	1	NPHP3
GO:0042058	regulation of epidermal growth factor receptor signaling pathway	72	1	0.39	0.3239	1	CDH13
GO:0042246	tissue regeneration	72	1	0.39	0.3239	1	SPAAR
GO:0060411	cardiac septum morphogenesis	72	1	0.39	0.3239	1	APLNR
GO:0070972	protein localization to endoplasmic reticulum	72	1	0.39	0.3239	1	CRYZL2P-SEC16B
GO:0071677	positive regulation of mononuclear cell migration	72	1	0.39	0.3239	1	ABL2
GO:1900046	regulation of hemostasis	72	1	0.39	0.3239	1	CD34
GO:1901880	negative regulation of protein depolymerization	72	1	0.39	0.3239	1	TMOD2
GO:1903317	regulation of protein maturation	72	1	0.39	0.3239	1	CARD8
GO:0007186	G protein-coupled receptor signaling pathway	1251	10	6.77	0.3242	1	APLNR;C5AR2;CALCRL;DGKH;DGKI;GIT2;INSR;OR2A1;PTGIR;TMOD2
GO:0007601	visual perception	216	2	1.17	0.32658	1	CLN5;GJC1
GO:0071310	cellular response to organic substance	2420	15	13.09	0.32724	1	ABL2;ANGPT2;CALCRL;CARD8;CDH5;CNTF;FGF23;FLT1;INSR;KDR;LMO2;NREP;RORA;SPAAR;ZNF366
GO:0051493	regulation of cytoskeleton organization	534	4	2.89	0.32755	1	ABL2;CDH5;ESAM;TMOD2
GO:0032732	positive regulation of interleukin-1 production	73	1	0.4	0.32757	1	CARD8
GO:0043462	regulation of ATP-dependent activity	73	1	0.4	0.32757	1	TOR1AIP2
GO:0045665	negative regulation of neuron differentiation	73	1	0.4	0.32757	1	CNTF
GO:0046323	glucose import	73	1	0.4	0.32757	1	INSR
GO:0010822	positive regulation of mitochondrion organization	74	1	0.4	0.33123	1	KDR
GO:0010827	regulation of glucose transmembrane transport	74	1	0.4	0.33123	1	INSR
GO:0050818	regulation of coagulation	74	1	0.4	0.33123	1	CD34
GO:0051298	centrosome duplication	74	1	0.4	0.33123	1	GEN1
GO:0086003	cardiac muscle cell contraction	74	1	0.4	0.33123	1	GJC1
GO:1903036	positive regulation of response to wounding	74	1	0.4	0.33123	1	CNTF
GO:2000628	regulation of miRNA metabolic process	74	1	0.4	0.33123	1	KCNQ1OT1
GO:0051130	positive regulation of cellular component organization	1041	7	5.63	0.33299	1	ABL2;ASAP1;CDH5;CNTF;INSR;KDR;PLXND1
GO:0044782	cilium organization	377	3	2.04	0.33425	1	ASAP1;NPHP3;WDPCP
GO:0031399	regulation of protein modification process	1558	10	8.43	0.33432	1	APLNR;CDH5;CNTF;DCUN1D2;FGF23;FLT1;INSR;KDR;PTPRB;STRADA
GO:0010557	positive regulation of macromolecule biosynthetic process	1906	12	10.31	0.33445	1	APBB2;CDH13;ELK3;FGF23;INSR;KDR;LHX4;LMO2;RORA;SMARCE1;ZNF521;ZNF585A
GO:0050953	sensory perception of light stimulus	220	2	1.19	0.3345	1	CLN5;GJC1
GO:0016239	positive regulation of macroautophagy	75	1	0.41	0.33486	1	KDR
GO:0045661	regulation of myoblast differentiation	75	1	0.41	0.33486	1	SMARCE1
GO:0051149	positive regulation of muscle cell differentiation	75	1	0.41	0.33486	1	NID1
GO:0031323	regulation of cellular metabolic process	5657	33	30.61	0.33607	1	ABL2;APBB2;APLNR;BCL6B;CARD8;CD34;CDH13;CDH5;CNTF;EBF1;ELK3;ELP4;FGF23;FLT1;INSR;KCNQ1OT1;KDR;LHX4;LMO2;NOVA2;PSMA6;PTPRB;RFX8;RNF152;RORA;SCAI;SLCO1C1;SMARCE1;STRADA;ZBTB25;ZNF366;ZNF521;ZNF585A
GO:0042110	T cell activation	541	4	2.93	0.33617	1	ABL2;MAD1L1;RORA;SMARCE1
GO:0030855	epithelial cell differentiation	707	5	3.83	0.33632	1	CD34;CDH5;KDR;PODXL;WDPCP
GO:1902903	regulation of supramolecular fiber organization	379	3	2.05	0.33722	1	CDH5;ESAM;TMOD2
GO:0065009	regulation of molecular function	3086	25	16.7	0.33767	1	ABL2;ASAP1;CARD8;CLN5;DCUN1D2;ELFN1;ELP4;ERCC5;FGD6;FGF23;FLT1;GIT2;HECW2;INSR;KDR;KRTCAP2;NPHP3;PLXND1;PSMA6;PTGIR;PTPRB;RAPGEF5;RASGRP3;STRADA;TOR1AIP2
GO:0071230	cellular response to amino acid stimulus	76	1	0.41	0.33847	1	SPAAR
GO:1901264	carbohydrate derivative transport	76	1	0.41	0.33847	1	LRRC8C
GO:0000819	sister chromatid segregation	239	4	1.29	0.33956	1	GEN1;HECW2;MAD1L1;SMARCE1
GO:0048878	chemical homeostasis	1049	7	5.68	0.34007	1	APLNR;CDH5;CLN5;FGF23;INSR;KDR;RORA
GO:0007178	transmembrane receptor protein serine/threonine kinase signaling pathway	382	3	2.07	0.34167	1	CDH5;KDR;NREP
GO:0006919	activation of cysteine-type endopeptidase activity involved in apoptotic process	77	1	0.42	0.34207	1	CARD8
GO:0034637	cellular carbohydrate biosynthetic process	77	1	0.42	0.34207	1	INSR
GO:0042509	regulation of tyrosine phosphorylation of STAT protein	77	1	0.42	0.34207	1	CNTF
GO:0048644	muscle organ morphogenesis	77	1	0.42	0.34207	1	CNTF
GO:0051966	regulation of synaptic transmission, glutamatergic	77	1	0.42	0.34207	1	DGKI
GO:0061045	negative regulation of wound healing	77	1	0.42	0.34207	1	CD34
GO:0086001	cardiac muscle cell action potential	77	1	0.42	0.34207	1	GJC1
GO:1901616	organic hydroxy compound catabolic process	77	1	0.42	0.34207	1	FGF23
GO:0048514	blood vessel morphogenesis	671	16	3.63	0.34252	1	ANGPT2;APLNR;CALCRL;CD34;CDH13;CDH5;ELK3;FLT1;FMNL3;GJC1;KDR;PLXDC1;PLXND1;PTPRB;RORA;SPARC
GO:0002292	T cell differentiation involved in immune response	78	1	0.42	0.34564	1	RORA
GO:0003151	outflow tract morphogenesis	78	1	0.42	0.34564	1	PLXND1
GO:0036465	synaptic vesicle recycling	78	1	0.42	0.34564	1	GIT2
GO:0045913	positive regulation of carbohydrate metabolic process	78	1	0.42	0.34564	1	INSR
GO:0050772	positive regulation of axonogenesis	78	1	0.42	0.34564	1	PLXND1
GO:1901184	regulation of ERBB signaling pathway	78	1	0.42	0.34564	1	CDH13
GO:0019220	regulation of phosphate metabolic process	1400	9	7.58	0.34577	1	APLNR;CDH5;CNTF;FGF23;FLT1;INSR;KDR;PTPRB;STRADA
GO:0002685	regulation of leukocyte migration	226	2	1.22	0.34633	1	ABL2;C5AR2
GO:0051174	regulation of phosphorus metabolic process	1401	9	7.58	0.34654	1	APLNR;CDH5;CNTF;FGF23;FLT1;INSR;KDR;PTPRB;STRADA
GO:0080134	regulation of response to stress	1401	9	7.58	0.34654	1	BCL6B;CALCRL;CD34;CDH5;CNTF;MATR3;PSMA6;RORA;SMARCE1
GO:0006914	autophagy	550	4	2.98	0.34727	1	ABL2;CRYZL2P-SEC16B;KDR;RNF152
GO:0061919	process utilizing autophagic mechanism	550	4	2.98	0.34727	1	ABL2;CRYZL2P-SEC16B;KDR;RNF152
GO:0071900	regulation of protein serine/threonine kinase activity	386	3	2.09	0.3476	1	FLT1;INSR;STRADA
GO:0045944	positive regulation of transcription by RNA polymerase II	1230	8	6.66	0.34808	1	APBB2;CDH13;ELK3;LHX4;LMO2;RORA;ZNF521;ZNF585A
GO:0019318	hexose metabolic process	227	2	1.23	0.3483	1	INSR;RORA
GO:0071356	cellular response to tumor necrosis factor	227	2	1.23	0.3483	1	CARD8;RORA
GO:0009100	glycoprotein metabolic process	387	3	2.09	0.34908	1	KRTCAP2;ST6GALNAC3;ST8SIA4
GO:0003407	neural retina development	79	1	0.43	0.3492	1	CNTF
GO:0048646	anatomical structure formation involved in morphogenesis	1208	19	6.54	0.3497	1	ANGPT2;APLNR;CALCRL;CD34;CDH13;CDH5;ELK3;FLT1;FMNL3;KDR;MATR3;NPHP3;PLXDC1;PLXND1;PODXL;PTPRB;RORA;SPARC;TMOD2
GO:0031669	cellular response to nutrient levels	228	2	1.23	0.35026	1	FGF23;RNF152
GO:0051252	regulation of RNA metabolic process	3706	22	20.05	0.35053	1	APBB2;BCL6B;CARD8;CDH13;EBF1;ELK3;ELP4;FGF23;INSR;KCNQ1OT1;LHX4;LMO2;NOVA2;PSMA6;RFX8;RORA;SCAI;SMARCE1;ZBTB25;ZNF366;ZNF521;ZNF585A
GO:0001895	retina homeostasis	80	1	0.43	0.35273	1	NPHP3
GO:0001960	negative regulation of cytokine-mediated signaling pathway	80	1	0.43	0.35273	1	CARD8
GO:0007422	peripheral nervous system development	80	1	0.43	0.35273	1	TBCE
GO:0008344	adult locomotory behavior	80	1	0.43	0.35273	1	TBCE
GO:0097061	dendritic spine organization	80	1	0.43	0.35273	1	INSR
GO:0030036	actin cytoskeleton organization	723	5	3.91	0.35356	1	ABL2;ESAM;FGD6;FMNL3;TMOD2
GO:0008406	gonad development	230	2	1.24	0.35418	1	INSR;KDR
GO:0000380	alternative mRNA splicing, via spliceosome	81	1	0.44	0.35625	1	NOVA2
GO:0006096	glycolytic process	81	1	0.44	0.35625	1	INSR
GO:0007260	tyrosine phosphorylation of STAT protein	81	1	0.44	0.35625	1	CNTF
GO:0048708	astrocyte differentiation	81	1	0.44	0.35625	1	CNTF
GO:0051279	regulation of release of sequestered calcium ion into cytosol	81	1	0.44	0.35625	1	APLNR
GO:0010631	epithelial cell migration	346	7	1.87	0.35627	1	ANGPT2;CDH13;CDH5;KDR;PLXND1;SPARC;WDPCP
GO:0051338	regulation of transferase activity	898	6	4.86	0.35857	1	DCUN1D2;FLT1;INSR;KDR;PTPRB;STRADA
GO:0043066	negative regulation of apoptotic process	899	6	4.86	0.35955	1	CDH5;CNTF;ERCC5;KDR;LHX4;PLXND1
GO:0006757	ATP generation from ADP	82	1	0.44	0.35975	1	INSR
GO:0030500	regulation of bone mineralization	82	1	0.44	0.35975	1	FGF23
GO:0043242	negative regulation of protein-containing complex disassembly	82	1	0.44	0.35975	1	TMOD2
GO:0050848	regulation of calcium-mediated signaling	82	1	0.44	0.35975	1	CDH13
GO:0051303	establishment of chromosome localization	82	1	0.44	0.35975	1	MAD1L1
GO:1902117	positive regulation of organelle assembly	82	1	0.44	0.35975	1	ASAP1
GO:0009743	response to carbohydrate	233	2	1.26	0.36005	1	ANGPT2;CALCRL
GO:0033993	response to lipid	901	6	4.88	0.36149	1	ABL2;CARD8;FGF23;PTGIR;RORA;ZNF366
GO:0002274	myeloid leukocyte activation	234	2	1.27	0.362	1	CD93;RORA
GO:0030595	leukocyte chemotaxis	234	2	1.27	0.362	1	C5AR2;FLT1
GO:0002042	cell migration involved in sprouting angiogenesis	83	1	0.45	0.36323	1	KDR
GO:0006900	vesicle budding from membrane	83	1	0.45	0.36323	1	CRYZL2P-SEC16B
GO:0031507	heterochromatin formation	83	1	0.45	0.36323	1	KCNQ1OT1
GO:0040013	negative regulation of locomotion	397	3	2.15	0.36388	1	ANGPT2;C5AR2;SCAI
GO:0034764	positive regulation of transmembrane transport	235	2	1.27	0.36395	1	APLNR;INSR
GO:0045137	development of primary sexual characteristics	235	2	1.27	0.36395	1	INSR;KDR
GO:0045444	fat cell differentiation	235	2	1.27	0.36395	1	LRRC8C;RORA
GO:0033044	regulation of chromosome organization	252	4	1.36	0.36456	1	GEN1;HECW2;MAD1L1;SMARCE1
GO:0016358	dendrite development	236	2	1.28	0.3659	1	ASAP1;HECW2
GO:0008283	cell population proliferation	2024	16	10.95	0.36593	1	APLNR;BCL6B;C5AR2;CALCRL;CD34;CDH13;CDH5;CNTF;FGF23;FLT1;INSR;KDR;MAD1L1;PTGIR;RORA;SPARC
GO:0090132	epithelium migration	349	7	1.89	0.36623	1	ANGPT2;CDH13;CDH5;KDR;PLXND1;SPARC;WDPCP
GO:0008589	regulation of smoothened signaling pathway	84	1	0.45	0.36669	1	RORA
GO:0021954	central nervous system neuron development	84	1	0.45	0.36669	1	NOVA2
GO:0032413	negative regulation of ion transmembrane transporter activity	84	1	0.45	0.36669	1	HECW2
GO:0051453	regulation of intracellular pH	84	1	0.45	0.36669	1	CLN5
GO:0051899	membrane depolarization	84	1	0.45	0.36669	1	KDR
GO:0071229	cellular response to acid chemical	84	1	0.45	0.36669	1	SPAAR
GO:1901292	nucleoside phosphate catabolic process	84	1	0.45	0.36669	1	ENTPD1
GO:1904705	regulation of vascular associated smooth muscle cell proliferation	84	1	0.45	0.36669	1	CALCRL
GO:0097529	myeloid leukocyte migration	237	2	1.28	0.36785	1	C5AR2;FLT1
GO:0007018	microtubule-based movement	401	3	2.17	0.36979	1	KLC1;NPHP3;WDPCP
GO:0032970	regulation of actin filament-based process	401	3	2.17	0.36979	1	ABL2;ESAM;TMOD2
GO:0010596	negative regulation of endothelial cell migration	85	1	0.46	0.37014	1	ANGPT2
GO:0019935	cyclic-nucleotide-mediated signaling	85	1	0.46	0.37014	1	APLNR
GO:0033273	response to vitamin	85	1	0.46	0.37014	1	FGF23
GO:0046785	microtubule polymerization	85	1	0.46	0.37014	1	CDH5
GO:0060761	negative regulation of response to cytokine stimulus	85	1	0.46	0.37014	1	CARD8
GO:0006970	response to osmotic stress	86	1	0.47	0.37356	1	LRRC8C
GO:0008543	fibroblast growth factor receptor signaling pathway	86	1	0.47	0.37356	1	FGF23
GO:1990874	vascular associated smooth muscle cell proliferation	86	1	0.47	0.37356	1	CALCRL
GO:2000243	positive regulation of reproductive process	86	1	0.47	0.37356	1	INSR
GO:0007423	sensory organ development	572	4	3.1	0.37443	1	CNTF;FLT1;KDR;WDPCP
GO:0007159	leukocyte cell-cell adhesion	405	3	2.19	0.37569	1	ABL2;MAD1L1;SMARCE1
GO:0001892	embryonic placenta development	87	1	0.47	0.37697	1	PCDH12
GO:0031110	regulation of microtubule polymerization or depolymerization	87	1	0.47	0.37697	1	CDH5
GO:0043367	CD4-positive, alpha-beta T cell differentiation	87	1	0.47	0.37697	1	RORA
GO:0050672	negative regulation of lymphocyte proliferation	87	1	0.47	0.37697	1	MAD1L1
GO:0043933	protein-containing complex organization	1794	11	9.71	0.37822	1	ASAP1;CARD8;CDH5;CRYZL2P-SEC16B;ESAM;INSR;KLC1;LRRC8C;SMARCE1;TBCE;TMOD2
GO:0006355	regulation of DNA-templated transcription	3402	20	18.41	0.37932	1	APBB2;BCL6B;CARD8;CDH13;EBF1;ELK3;ELP4;FGF23;INSR;LHX4;LMO2;PSMA6;RFX8;RORA;SCAI;SMARCE1;ZBTB25;ZNF366;ZNF521;ZNF585A
GO:0043069	negative regulation of programmed cell death	920	6	4.98	0.38003	1	CDH5;CNTF;ERCC5;KDR;LHX4;PLXND1
GO:0032945	negative regulation of mononuclear cell proliferation	88	1	0.48	0.38035	1	MAD1L1
GO:0033627	cell adhesion mediated by integrin	88	1	0.48	0.38035	1	PODXL
GO:1901879	regulation of protein depolymerization	88	1	0.48	0.38035	1	TMOD2
GO:2000781	positive regulation of double-strand break repair	88	1	0.48	0.38035	1	SMARCE1
GO:1903506	regulation of nucleic acid-templated transcription	3404	20	18.42	0.3804	1	APBB2;BCL6B;CARD8;CDH13;EBF1;ELK3;ELP4;FGF23;INSR;LHX4;LMO2;PSMA6;RFX8;RORA;SCAI;SMARCE1;ZBTB25;ZNF366;ZNF521;ZNF585A
GO:0040012	regulation of locomotion	1095	15	5.93	0.38069	1	ABL2;ANGPT2;C5AR2;CDH13;CDH5;FGF23;FLT1;INSR;KDR;NOVA2;PLXND1;PODXL;SCAI;SPARC;WDPCP
GO:0048519	negative regulation of biological process	5721	40	30.96	0.38228	1	ABL2;ANGPT2;APBB2;APLNR;ASAP1;BCL6B;C5AR2;CALCRL;CARD8;CD34;CDH13;CDH5;CNTF;DNM3OS;ELK3;ERCC5;FGF23;FLT1;GEN1;HECW2;KCNQ1OT1;KDR;LHX4;MAD1L1;MIR34AHG;NOVA2;NPHP3;PLXND1;PODXL;PTGIR;PTPRB;RNF152;RORA;SCAI;SMARCE1;SPAAR;SPARC;TMOD2;ZBTB25;ZNF366
GO:0090130	tissue migration	354	7	1.92	0.38248	1	ANGPT2;CDH13;CDH5;KDR;PLXND1;SPARC;WDPCP
GO:0030641	regulation of cellular pH	89	1	0.48	0.38372	1	CLN5
GO:0050000	chromosome localization	89	1	0.48	0.38372	1	MAD1L1
GO:1900542	regulation of purine nucleotide metabolic process	89	1	0.48	0.38372	1	INSR
GO:2000117	negative regulation of cysteine-type endopeptidase activity	89	1	0.48	0.38372	1	CARD8
GO:0000209	protein polyubiquitination	246	2	1.33	0.38525	1	HECW2;RNF152
GO:0005996	monosaccharide metabolic process	246	2	1.33	0.38525	1	INSR;RORA
GO:0034612	response to tumor necrosis factor	246	2	1.33	0.38525	1	CARD8;RORA
GO:0090305	nucleic acid phosphodiester bond hydrolysis	246	2	1.33	0.38525	1	ERCC5;GEN1
GO:2001141	regulation of RNA biosynthetic process	3413	20	18.47	0.38526	1	APBB2;BCL6B;CARD8;CDH13;EBF1;ELK3;ELP4;FGF23;INSR;LHX4;LMO2;PSMA6;RFX8;RORA;SCAI;SMARCE1;ZBTB25;ZNF366;ZNF521;ZNF585A
GO:0030182	neuron differentiation	1374	15	7.43	0.38528	1	ABL2;ASAP1;CLN5;CNTF;DPYSL2;HECW2;LHX4;NOVA2;NREP;PCDH12;PLXND1;RORA;TBCE;WDPCP;ZNF521
GO:0010033	response to organic substance	3055	18	16.53	0.38614	1	ABL2;ANGPT2;CALCRL;CARD8;CDH13;CDH5;CNTF;FGF23;FLT1;INSR;KDR;LMO2;NREP;PTGIR;RFTN2;RORA;SPAAR;ZNF366
GO:0002028	regulation of sodium ion transport	90	1	0.49	0.38707	1	HECW2
GO:0010586	miRNA metabolic process	90	1	0.49	0.38707	1	KCNQ1OT1
GO:0046031	ADP metabolic process	90	1	0.49	0.38707	1	INSR
GO:0106027	neuron projection organization	90	1	0.49	0.38707	1	INSR
GO:0007188	adenylate cyclase-modulating G protein-coupled receptor signaling pathway	247	2	1.34	0.38717	1	CALCRL;PTGIR
GO:0050870	positive regulation of T cell activation	247	2	1.34	0.38717	1	ABL2;SMARCE1
GO:0070887	cellular response to chemical stimulus	3059	18	16.55	0.3884	1	ABL2;ANGPT2;C5AR2;CALCRL;CARD8;CD34;CDH5;CNTF;FGF23;FLT1;INSR;KDR;LMO2;LRRC8C;NREP;RORA;SPAAR;ZNF366
GO:0045860	positive regulation of protein kinase activity	414	3	2.24	0.38892	1	FLT1;INSR;STRADA
GO:0016485	protein processing	248	2	1.34	0.38909	1	CARD8;CLN5
GO:0060021	roof of mouth development	91	1	0.49	0.39041	1	WDPCP
GO:0060996	dendritic spine development	91	1	0.49	0.39041	1	ASAP1
GO:0070828	heterochromatin organization	91	1	0.49	0.39041	1	KCNQ1OT1
GO:0072091	regulation of stem cell proliferation	91	1	0.49	0.39041	1	KDR
GO:0097581	lamellipodium organization	91	1	0.49	0.39041	1	CDH13
GO:1990542	mitochondrial transmembrane transport	91	1	0.49	0.39041	1	SLC25A32
GO:0032886	regulation of microtubule-based process	249	2	1.35	0.39101	1	CDH5;GEN1
GO:0045017	glycerolipid biosynthetic process	249	2	1.35	0.39101	1	AGPAT4;DGKH
GO:0001656	metanephros development	92	1	0.5	0.39372	1	CD34
GO:0001843	neural tube closure	92	1	0.5	0.39372	1	NPHP3
GO:0006400	tRNA modification	92	1	0.5	0.39372	1	ELP4
GO:0032088	negative regulation of NF-kappaB transcription factor activity	92	1	0.5	0.39372	1	CARD8
GO:1901987	regulation of cell cycle phase transition	438	5	2.37	0.39431	1	APBB2;GEN1;HECW2;MAD1L1;SMARCE1
GO:0032870	cellular response to hormone stimulus	590	4	3.19	0.3966	1	FGF23;INSR;LMO2;ZNF366
GO:0030516	regulation of axon extension	93	1	0.5	0.39702	1	DPYSL2
GO:0035304	regulation of protein dephosphorylation	93	1	0.5	0.39702	1	CDH5
GO:0042147	retrograde transport, endosome to Golgi	93	1	0.5	0.39702	1	CLN5
GO:0044070	regulation of anion transport	93	1	0.5	0.39702	1	FGF23
GO:0045814	negative regulation of gene expression, epigenetic	93	1	0.5	0.39702	1	KCNQ1OT1
GO:0060606	tube closure	93	1	0.5	0.39702	1	NPHP3
GO:1901606	alpha-amino acid catabolic process	93	1	0.5	0.39702	1	SCLY
GO:1903035	negative regulation of response to wounding	93	1	0.5	0.39702	1	CD34
GO:1904427	positive regulation of calcium ion transmembrane transport	93	1	0.5	0.39702	1	APLNR
GO:0043122	regulation of I-kappaB kinase/NF-kappaB signaling	253	2	1.37	0.39865	1	CARD8;RORA
GO:0006140	regulation of nucleotide metabolic process	94	1	0.51	0.4003	1	INSR
GO:0007040	lysosome organization	94	1	0.51	0.4003	1	CLN5
GO:0080171	lytic vacuole organization	94	1	0.51	0.4003	1	CLN5
GO:0008654	phospholipid biosynthetic process	254	2	1.37	0.40055	1	AGPAT4;DGKH
GO:0006898	receptor-mediated endocytosis	255	2	1.38	0.40245	1	CALCRL;INSR
GO:0019222	regulation of metabolic process	7087	40	38.35	0.40306	1	ABL2;APBB2;APLNR;BCL6B;C5AR2;CARD8;CD34;CDH13;CDH5;CNTF;CRYZL2P-SEC16B;DCUN1D2;DNM3OS;EBF1;ELK3;ELP4;FGF23;FLT1;FTX;INSR;KCNQ1OT1;KDR;LHX4;LMO2;MATR3;MIR34AHG;NOVA2;PSMA6;PTPRB;RFX8;RNF152;RORA;SCAI;SLCO1C1;SMARCE1;STRADA;ZBTB25;ZNF366;ZNF521;ZNF585A
GO:0043648	dicarboxylic acid metabolic process	95	1	0.51	0.40356	1	SLC25A32
GO:0042632	cholesterol homeostasis	96	1	0.52	0.4068	1	RORA
GO:0045807	positive regulation of endocytosis	96	1	0.52	0.4068	1	INSR
GO:0070664	negative regulation of leukocyte proliferation	96	1	0.52	0.4068	1	MAD1L1
GO:0031668	cellular response to extracellular stimulus	258	2	1.4	0.40813	1	FGF23;RNF152
GO:0043549	regulation of kinase activity	774	5	4.19	0.40871	1	FLT1;INSR;KDR;PTPRB;STRADA
GO:0006869	lipid transport	428	3	2.32	0.40937	1	OSBPL3;SLC43A3;SLCO1C1
GO:0021549	cerebellum development	97	1	0.52	0.41003	1	RORA
GO:0055092	sterol homeostasis	97	1	0.52	0.41003	1	RORA
GO:0060993	kidney morphogenesis	97	1	0.52	0.41003	1	NPHP3
GO:0006357	regulation of transcription by RNA polymerase II	2557	15	13.84	0.41053	1	APBB2;BCL6B;CDH13;EBF1;ELK3;ELP4;LHX4;LMO2;RFX8;RORA;SMARCE1;ZBTB25;ZNF366;ZNF521;ZNF585A
GO:0060255	regulation of macromolecule metabolic process	6555	37	35.47	0.41066	1	APBB2;APLNR;BCL6B;C5AR2;CARD8;CD34;CDH13;CDH5;CNTF;CRYZL2P-SEC16B;DCUN1D2;DNM3OS;EBF1;ELK3;ELP4;FGF23;FLT1;FTX;INSR;KCNQ1OT1;KDR;LHX4;LMO2;MATR3;MIR34AHG;NOVA2;PSMA6;PTPRB;RFX8;RORA;SCAI;SMARCE1;STRADA;ZBTB25;ZNF366;ZNF521;ZNF585A
GO:0006470	protein dephosphorylation	260	2	1.41	0.41191	1	CDH5;PTPRB
GO:0006165	nucleoside diphosphate phosphorylation	98	1	0.53	0.41324	1	INSR
GO:0006885	regulation of pH	98	1	0.53	0.41324	1	CLN5
GO:0014020	primary neural tube formation	98	1	0.53	0.41324	1	NPHP3
GO:0048534	hematopoietic or lymphoid organ development	954	6	5.16	0.41324	1	CD34;FLT1;KDR;MAD1L1;RORA;SMARCE1
GO:1902414	protein localization to cell junction	98	1	0.53	0.41324	1	CDH5
GO:0072359	circulatory system development	1168	20	6.32	0.41344	1	ANGPT2;APLNR;CALCRL;CD34;CDH13;CDH5;ELK3;FLT1;FMNL3;GJC1;INSR;KDR;MATR3;NPHP3;PLXDC1;PLXND1;PTPRB;RORA;SPARC;WDPCP
GO:0030522	intracellular receptor signaling pathway	262	2	1.42	0.41567	1	RORA;ZNF366
GO:0019080	viral gene expression	99	1	0.54	0.41643	1	ST6GALNAC3
GO:0061337	cardiac conduction	99	1	0.54	0.41643	1	GJC1
GO:0032677	regulation of interleukin-8 production	100	1	0.54	0.41961	1	C5AR2
GO:0046939	nucleotide phosphorylation	100	1	0.54	0.41961	1	INSR
GO:0045935	positive regulation of nucleobase-containing compound metabolic process	2032	12	11	0.41995	1	APBB2;CDH13;ELK3;FGF23;INSR;KCNQ1OT1;LHX4;LMO2;RORA;SMARCE1;ZNF521;ZNF585A
GO:0098656	anion transmembrane transport	265	2	1.43	0.42129	1	LRRC8C;SLC25A32
GO:0051656	establishment of organelle localization	437	3	2.36	0.42242	1	CRYZL2P-SEC16B;MAD1L1;SYNE3
GO:0031329	regulation of cellular catabolic process	787	5	4.26	0.42272	1	ABL2;INSR;KCNQ1OT1;KDR;RNF152
GO:0010633	negative regulation of epithelial cell migration	101	1	0.55	0.42276	1	ANGPT2
GO:0015908	fatty acid transport	101	1	0.55	0.42276	1	SLC43A3
GO:0016575	histone deacetylation	101	1	0.55	0.42276	1	APLNR
GO:0031058	positive regulation of histone modification	101	1	0.55	0.42276	1	APLNR
GO:0032637	interleukin-8 production	101	1	0.55	0.42276	1	C5AR2
GO:0035249	synaptic transmission, glutamatergic	101	1	0.55	0.42276	1	DGKI
GO:0070252	actin-mediated cell contraction	101	1	0.55	0.42276	1	GJC1
GO:0042127	regulation of cell population proliferation	1733	14	9.38	0.42278	1	APLNR;BCL6B;C5AR2;CALCRL;CDH13;CDH5;CNTF;FGF23;FLT1;INSR;KDR;MAD1L1;PTGIR;SPARC
GO:0072006	nephron development	151	4	0.82	0.42311	1	ANGPT2;CD34;NID1;PODXL
GO:0071560	cellular response to transforming growth factor beta stimulus	266	2	1.44	0.42316	1	CDH5;NREP
GO:0048598	embryonic morphogenesis	612	4	3.31	0.42354	1	APLNR;FLT1;NPHP3;WDPCP
GO:0003333	amino acid transmembrane transport	102	1	0.55	0.4259	1	LRRC8C
GO:0009135	purine nucleoside diphosphate metabolic process	102	1	0.55	0.4259	1	INSR
GO:0009179	purine ribonucleoside diphosphate metabolic process	102	1	0.55	0.4259	1	INSR
GO:0019218	regulation of steroid metabolic process	102	1	0.55	0.4259	1	RORA
GO:0042472	inner ear morphogenesis	102	1	0.55	0.4259	1	WDPCP
GO:0043255	regulation of carbohydrate biosynthetic process	102	1	0.55	0.4259	1	INSR
GO:0050773	regulation of dendrite development	102	1	0.55	0.4259	1	HECW2
GO:0070167	regulation of biomineral tissue development	102	1	0.55	0.4259	1	FGF23
GO:0001817	regulation of cytokine production	790	5	4.27	0.42595	1	BCL6B;C5AR2;CARD8;CD34;RORA
GO:0030593	neutrophil chemotaxis	103	1	0.56	0.42903	1	C5AR2
GO:0006468	protein phosphorylation	1557	11	8.42	0.42966	1	ABL2;APLNR;CDH5;CNTF;FGF23;FLT1;INSR;KDR;PEAK1;PTPRB;STRADA
GO:1903039	positive regulation of leukocyte cell-cell adhesion	270	2	1.46	0.4306	1	ABL2;SMARCE1
GO:0007088	regulation of mitotic nuclear division	118	3	0.64	0.43191	1	GEN1;INSR;MAD1L1
GO:0007200	phospholipase C-activating G protein-coupled receptor signaling pathway	104	1	0.56	0.43214	1	C5AR2
GO:0110149	regulation of biomineralization	104	1	0.56	0.43214	1	FGF23
GO:1901890	positive regulation of cell junction assembly	104	1	0.56	0.43214	1	KDR
GO:1904063	negative regulation of cation transmembrane transport	104	1	0.56	0.43214	1	HECW2
GO:0007611	learning or memory	271	2	1.47	0.43246	1	INSR;TMOD2
GO:0043161	proteasome-mediated ubiquitin-dependent protein catabolic process	445	3	2.41	0.43394	1	HECW2;PSMA2;PSMA6
GO:0071559	response to transforming growth factor beta	272	2	1.47	0.43431	1	CDH5;NREP
GO:0009891	positive regulation of biosynthetic process	2055	12	11.12	0.43575	1	APBB2;CDH13;ELK3;FGF23;INSR;KDR;LHX4;LMO2;RORA;SMARCE1;ZNF521;ZNF585A
GO:0110053	regulation of actin filament organization	274	2	1.48	0.438	1	ESAM;TMOD2
GO:0007610	behavior	624	4	3.38	0.43812	1	ABL2;INSR;TBCE;TMOD2
GO:0001841	neural tube formation	106	1	0.57	0.4383	1	NPHP3
GO:0006090	pyruvate metabolic process	106	1	0.57	0.4383	1	INSR
GO:0032526	response to retinoic acid	106	1	0.57	0.4383	1	ABL2
GO:0071347	cellular response to interleukin-1	106	1	0.57	0.4383	1	RORA
GO:0001816	cytokine production	803	5	4.35	0.43989	1	BCL6B;C5AR2;CARD8;CD34;RORA
GO:0006351	DNA-templated transcription	3514	20	19.01	0.44045	1	APBB2;BCL6B;CARD8;CDH13;EBF1;ELK3;ELP4;FGF23;INSR;LHX4;LMO2;PSMA6;RFX8;RORA;SCAI;SMARCE1;ZBTB25;ZNF366;ZNF521;ZNF585A
GO:0006368	transcription elongation by RNA polymerase II promoter	107	1	0.58	0.44136	1	ELP4
GO:0022037	metencephalon development	107	1	0.58	0.44136	1	RORA
GO:0032410	negative regulation of transporter activity	107	1	0.58	0.44136	1	HECW2
GO:0033209	tumor necrosis factor-mediated signaling pathway	107	1	0.58	0.44136	1	CARD8
GO:0097659	nucleic acid-templated transcription	3516	20	19.03	0.44155	1	APBB2;BCL6B;CARD8;CDH13;EBF1;ELK3;ELP4;FGF23;INSR;LHX4;LMO2;PSMA6;RFX8;RORA;SCAI;SMARCE1;ZBTB25;ZNF366;ZNF521;ZNF585A
GO:0051171	regulation of nitrogen compound metabolic process	5710	32	30.9	0.44261	1	APBB2;APLNR;BCL6B;CARD8;CD34;CDH13;CDH5;CNTF;DCUN1D2;EBF1;ELK3;ELP4;FGF23;FLT1;INSR;KCNQ1OT1;KDR;LHX4;LMO2;NOVA2;PSMA6;PTPRB;RFX8;RORA;SCAI;SLCO1C1;SMARCE1;STRADA;ZBTB25;ZNF366;ZNF521;ZNF585A
GO:0007173	epidermal growth factor receptor signaling pathway	108	1	0.58	0.4444	1	CDH13
GO:0032611	interleukin-1 beta production	108	1	0.58	0.4444	1	CARD8
GO:0032651	regulation of interleukin-1 beta production	108	1	0.58	0.4444	1	CARD8
GO:0048024	regulation of mRNA splicing, via spliceosome	108	1	0.58	0.4444	1	NOVA2
GO:0061387	regulation of extent of cell growth	108	1	0.58	0.4444	1	DPYSL2
GO:0000226	microtubule cytoskeleton organization	631	4	3.41	0.44659	1	CDH5;GEN1;TBCE;TUBE1
GO:0045165	cell fate commitment	280	2	1.52	0.44899	1	KDR;ZNF521
GO:0034766	negative regulation of ion transmembrane transport	110	1	0.6	0.45043	1	HECW2
GO:0048259	regulation of receptor-mediated endocytosis	110	1	0.6	0.45043	1	INSR
GO:1904659	glucose transmembrane transport	110	1	0.6	0.45043	1	INSR
GO:0032774	RNA biosynthetic process	3533	20	19.12	0.4509	1	APBB2;BCL6B;CARD8;CDH13;EBF1;ELK3;ELP4;FGF23;INSR;LHX4;LMO2;PSMA6;RFX8;RORA;SCAI;SMARCE1;ZBTB25;ZNF366;ZNF521;ZNF585A
GO:0000280	nuclear division	478	5	2.59	0.45092	1	GEN1;HECW2;INSR;MAD1L1;SMARCE1
GO:0006874	cellular calcium ion homeostasis	282	2	1.53	0.45263	1	APLNR;CDH5
GO:0018958	phenol-containing compound metabolic process	111	1	0.6	0.45342	1	SLCO1C1
GO:0034446	substrate adhesion-dependent cell spreading	111	1	0.6	0.45342	1	PEAK1
GO:0007548	sex differentiation	284	2	1.54	0.45625	1	INSR;KDR
GO:0007229	integrin-mediated signaling pathway	112	1	0.61	0.4564	1	NID1
GO:0009185	ribonucleoside diphosphate metabolic process	112	1	0.61	0.4564	1	INSR
GO:0045445	myoblast differentiation	112	1	0.61	0.4564	1	SMARCE1
GO:0010467	gene expression	6659	37	36.03	0.45728	1	ANGPT2;APBB2;APLNR;BCL6B;C5AR2;CARD8;CD34;CDH13;CDH5;CLN5;CNTF;CRYZL2P-SEC16B;DNM3OS;EBF1;ELK3;ELP4;FGF23;FTX;INSR;KCNQ1OT1;KDR;LHX4;LMO2;MATR3;MIR34AHG;NOVA2;PSMA6;RFX8;RORA;SCAI;SMARCE1;SNORA70G;SNORD126;ZBTB25;ZNF366;ZNF521;ZNF585A
GO:0050673	epithelial cell proliferation	467	7	2.53	0.45747	1	APLNR;C5AR2;CD34;CDH13;FLT1;KDR;SPARC
GO:0008645	hexose transmembrane transport	113	1	0.61	0.45936	1	INSR
GO:0030004	cellular monovalent inorganic cation homeostasis	113	1	0.61	0.45936	1	CLN5
GO:0035710	CD4-positive, alpha-beta T cell activation	113	1	0.61	0.45936	1	RORA
GO:0044344	cellular response to fibroblast growth factor stimulus	113	1	0.61	0.45936	1	FGF23
GO:0048589	developmental growth	642	4	3.47	0.45981	1	DPYSL2;INSR;SPAAR;TBCE
GO:0007249	I-kappaB kinase/NF-kappaB signaling	286	2	1.55	0.45986	1	CARD8;RORA
GO:0048513	animal organ development	3549	25	19.2	0.46139	1	ANGPT2;APLNR;CALCRL;CD34;CLN5;CNTF;DPYSL2;FGF23;FLT1;GIT2;GJC1;INSR;KDR;LHX4;MAD1L1;MATR3;NID1;NPHP3;PCDH12;PLXDC1;PLXND1;PODXL;RORA;SMARCE1;WDPCP
GO:0015850	organic hydroxy compound transport	287	2	1.55	0.46166	1	OSBPL3;SLCO1C1
GO:0007266	Rho protein signal transduction	139	3	0.75	0.46172	1	ABL2;CDH13;SCAI
GO:1902532	negative regulation of intracellular signal transduction	529	7	2.86	0.46193	1	ABL2;APLNR;CARD8;RNF152;RORA;SCAI;SPAAR
GO:0002832	negative regulation of response to biotic stimulus	114	1	0.62	0.4623	1	CARD8
GO:0009408	response to heat	114	1	0.62	0.4623	1	CD34
GO:0030518	intracellular steroid hormone receptor signaling pathway	114	1	0.62	0.4623	1	ZNF366
GO:0043200	response to amino acid	114	1	0.62	0.4623	1	SPAAR
GO:0043500	muscle adaptation	114	1	0.62	0.4623	1	TBCE
GO:0071495	cellular response to endogenous stimulus	1368	8	7.4	0.46342	1	CDH5;FGF23;INSR;KDR;LMO2;NREP;SPAAR;ZNF366
GO:0021782	glial cell development	115	1	0.62	0.46523	1	CNTF
GO:0006366	transcription by RNA polymerase II	2647	15	14.32	0.46637	1	APBB2;BCL6B;CDH13;EBF1;ELK3;ELP4;LHX4;LMO2;RFX8;RORA;SMARCE1;ZBTB25;ZNF366;ZNF521;ZNF585A
GO:0044248	cellular catabolic process	2102	12	11.37	0.46802	1	ABL2;CRYZL2P-SEC16B;ENTPD1;FGF23;HECW2;INSR;KCNQ1OT1;KDR;PSMA2;PSMA6;RNF152;SCLY
GO:0001824	blastocyst development	116	1	0.63	0.46814	1	MATR3
GO:0010927	cellular component assembly involved in morphogenesis	116	1	0.63	0.46814	1	TMOD2
GO:0015749	monosaccharide transmembrane transport	116	1	0.63	0.46814	1	INSR
GO:0045582	positive regulation of T cell differentiation	116	1	0.63	0.46814	1	SMARCE1
GO:0046632	alpha-beta T cell differentiation	116	1	0.63	0.46814	1	RORA
GO:0051897	positive regulation of protein kinase B signaling	116	1	0.63	0.46814	1	INSR
GO:0006811	ion transport	1559	9	8.44	0.47083	1	APLNR;CALCRL;FGF23;GJC1;HECW2;KCNN3;LRRC8C;SLC25A32;SLCO1C1
GO:0002286	T cell activation involved in immune response	117	1	0.63	0.47104	1	RORA
GO:0002520	immune system development	1015	6	5.49	0.47235	1	CD34;FLT1;KDR;MAD1L1;RORA;SMARCE1
GO:1901701	cellular response to oxygen-containing compound	1197	7	6.48	0.47256	1	ABL2;CALCRL;CARD8;FGF23;INSR;RORA;SPAAR
GO:0006805	xenobiotic metabolic process	118	1	0.64	0.47392	1	RORA
GO:0030326	embryonic limb morphogenesis	118	1	0.64	0.47392	1	WDPCP
GO:0031398	positive regulation of protein ubiquitination	118	1	0.64	0.47392	1	DCUN1D2
GO:0035113	embryonic appendage morphogenesis	118	1	0.64	0.47392	1	WDPCP
GO:0042752	regulation of circadian rhythm	118	1	0.64	0.47392	1	RORA
GO:0051261	protein depolymerization	118	1	0.64	0.47392	1	TMOD2
GO:0072676	lymphocyte migration	118	1	0.64	0.47392	1	ABL2
GO:0002694	regulation of leukocyte activation	654	4	3.54	0.47412	1	ABL2;MAD1L1;RORA;SMARCE1
GO:0043009	chordate embryonic development	654	4	3.54	0.47412	1	MATR3;NPHP3;PCDH12;WDPCP
GO:0030217	T cell differentiation	294	2	1.59	0.47417	1	RORA;SMARCE1
GO:0022402	cell cycle process	1237	9	6.69	0.47619	1	APBB2;GEN1;HECW2;INSR;MAD1L1;SMARCE1;STRADA;TBCE;TUBE1
GO:0010876	lipid localization	475	3	2.57	0.47635	1	OSBPL3;SLC43A3;SLCO1C1
GO:0015718	monocarboxylic acid transport	119	1	0.64	0.47678	1	SLCO1C1
GO:0071774	response to fibroblast growth factor	119	1	0.64	0.47678	1	FGF23
GO:0048870	cell motility	1744	18	9.44	0.47854	1	ABL2;ANGPT2;C5AR2;CD34;CDH13;CDH5;FGF23;FLT1;FMNL3;INSR;KDR;PEAK1;PLXND1;PODXL;PTPRB;SCAI;SPARC;WDPCP
GO:0001819	positive regulation of cytokine production	477	3	2.58	0.47912	1	CARD8;CD34;RORA
GO:0007613	memory	120	1	0.65	0.47963	1	INSR
GO:0045859	regulation of protein kinase activity	660	4	3.57	0.48122	1	FLT1;INSR;PTPRB;STRADA
GO:0009914	hormone transport	298	2	1.61	0.48123	1	FGF23;SLCO1C1
GO:0006476	protein deacetylation	121	1	0.65	0.48247	1	APLNR
GO:0008286	insulin receptor signaling pathway	121	1	0.65	0.48247	1	INSR
GO:0030278	regulation of ossification	121	1	0.65	0.48247	1	FGF23
GO:0071675	regulation of mononuclear cell migration	121	1	0.65	0.48247	1	ABL2
GO:0030282	bone mineralization	122	1	0.66	0.48528	1	FGF23
GO:0048675	axon extension	122	1	0.66	0.48528	1	DPYSL2
GO:0051209	release of sequestered calcium ion into cytosol	122	1	0.66	0.48528	1	APLNR
GO:0007346	regulation of mitotic cell cycle	504	5	2.73	0.48659	1	GEN1;HECW2;INSR;MAD1L1;SMARCE1
GO:0022612	gland morphogenesis	123	1	0.67	0.48809	1	PLXND1
GO:0042471	ear morphogenesis	123	1	0.67	0.48809	1	WDPCP
GO:0051283	negative regulation of sequestering of calcium ion	123	1	0.67	0.48809	1	APLNR
GO:0048608	reproductive structure development	302	2	1.63	0.48824	1	INSR;KDR
GO:0035195	miRNA-mediated gene silencing	484	3	2.62	0.48879	1	DNM3OS;KCNQ1OT1;MIR34AHG
GO:0098813	nuclear chromosome segregation	321	4	1.74	0.48994	1	GEN1;HECW2;MAD1L1;SMARCE1
GO:0031109	microtubule polymerization or depolymerization	124	1	0.67	0.49088	1	CDH5
GO:0038127	ERBB signaling pathway	124	1	0.67	0.49088	1	CDH13
GO:0055082	cellular chemical homeostasis	670	4	3.63	0.49298	1	APLNR;CDH5;CLN5;FGF23
GO:0010629	negative regulation of gene expression	1404	8	7.6	0.49321	1	APLNR;C5AR2;CARD8;CD34;DNM3OS;KCNQ1OT1;KDR;MIR34AHG
GO:0010720	positive regulation of cell development	305	2	1.65	0.49346	1	CDH5;PLXND1
GO:0002688	regulation of leukocyte chemotaxis	125	1	0.68	0.49365	1	C5AR2
GO:0003014	renal system process	125	1	0.68	0.49365	1	CD34
GO:0043280	positive regulation of cysteine-type endopeptidase activity involved in apoptotic process	125	1	0.68	0.49365	1	CARD8
GO:0051282	regulation of sequestering of calcium ion	125	1	0.68	0.49365	1	APLNR
GO:0006952	defense response	1772	10	9.59	0.49368	1	BCL6B;C5AR2;CALCRL;CARD8;CDH5;CNTF;MATR3;PSMA6;PTGIR;RORA
GO:0006650	glycerophospholipid metabolic process	306	2	1.66	0.4952	1	AGPAT4;DGKH
GO:0042063	gliogenesis	306	2	1.66	0.4952	1	CNTF;PTPRB
GO:0061458	reproductive system development	306	2	1.66	0.4952	1	INSR;KDR
GO:0003206	cardiac chamber morphogenesis	126	1	0.68	0.49641	1	APLNR
GO:0032612	interleukin-1 production	126	1	0.68	0.49641	1	CARD8
GO:0032652	regulation of interleukin-1 production	126	1	0.68	0.49641	1	CARD8
GO:0050868	negative regulation of T cell activation	126	1	0.68	0.49641	1	MAD1L1
GO:0001838	embryonic epithelial tube formation	127	1	0.69	0.49915	1	NPHP3
GO:0071621	granulocyte chemotaxis	127	1	0.69	0.49915	1	C5AR2
GO:1990266	neutrophil migration	127	1	0.69	0.49915	1	C5AR2
GO:0035194	post-transcriptional gene silencing by RNA	492	3	2.66	0.49974	1	DNM3OS;KCNQ1OT1;MIR34AHG
GO:0009792	embryo development ending in birth or egg hatching	676	4	3.66	0.49998	1	MATR3;NPHP3;PCDH12;WDPCP
GO:0001101	response to acid chemical	128	1	0.69	0.50188	1	SPAAR
GO:0034219	carbohydrate transmembrane transport	128	1	0.69	0.50188	1	INSR
GO:0045739	positive regulation of DNA repair	128	1	0.69	0.50188	1	SMARCE1
GO:0016192	vesicle-mediated transport	1601	9	8.66	0.50355	1	ABL2;CALCRL;CD93;CDH13;CLN5;CRYZL2P-SEC16B;DPYSL2;GIT2;INSR
GO:0030003	cellular cation homeostasis	495	3	2.68	0.50382	1	APLNR;CDH5;CLN5
GO:0045621	positive regulation of lymphocyte differentiation	129	1	0.7	0.5046	1	SMARCE1
GO:0051208	sequestering of calcium ion	129	1	0.7	0.5046	1	APLNR
GO:0051928	positive regulation of calcium ion transport	129	1	0.7	0.5046	1	APLNR
GO:0044089	positive regulation of cellular component biogenesis	496	3	2.68	0.50517	1	ASAP1;CDH5;KDR
GO:0050890	cognition	312	2	1.69	0.50551	1	INSR;TMOD2
GO:0051783	regulation of nuclear division	144	3	0.78	0.50573	1	GEN1;INSR;MAD1L1
GO:0016441	post-transcriptional gene silencing	497	3	2.69	0.50652	1	DNM3OS;KCNQ1OT1;MIR34AHG
GO:0048699	generation of neurons	1446	15	7.82	0.50668	1	ABL2;ASAP1;CLN5;CNTF;DPYSL2;HECW2;LHX4;NOVA2;NREP;PCDH12;PLXND1;RORA;TBCE;WDPCP;ZNF521
GO:0015918	sterol transport	131	1	0.71	0.50998	1	OSBPL3
GO:0030048	actin filament-based movement	131	1	0.71	0.50998	1	GJC1
GO:0035303	regulation of dephosphorylation	131	1	0.71	0.50998	1	CDH5
GO:0048565	digestive tract development	131	1	0.71	0.50998	1	NPHP3
GO:0015980	energy derivation by oxidation of organic compounds	315	2	1.7	0.51062	1	INSR;PCDH12
GO:0008033	tRNA processing	132	1	0.71	0.51265	1	ELP4
GO:0035601	protein deacylation	132	1	0.71	0.51265	1	APLNR
GO:0043467	regulation of generation of precursor metabolites and energy	132	1	0.71	0.51265	1	INSR
GO:0045667	regulation of osteoblast differentiation	132	1	0.71	0.51265	1	FGF23
GO:1901888	regulation of cell junction assembly	200	4	1.08	0.51358	1	APLNR;KDR;PEAK1;WDPCP
GO:0009719	response to endogenous stimulus	1616	9	8.74	0.51511	1	CDH13;CDH5;FGF23;INSR;KDR;LMO2;NREP;SPAAR;ZNF366
GO:0006888	endoplasmic reticulum to Golgi vesicle-mediated transport	133	1	0.72	0.51531	1	CRYZL2P-SEC16B
GO:0007052	mitotic spindle organization	133	1	0.72	0.51531	1	TBCE
GO:0019219	regulation of nucleobase-containing compound metabolic process	4020	22	21.75	0.51546	1	APBB2;BCL6B;CARD8;CDH13;EBF1;ELK3;ELP4;FGF23;INSR;KCNQ1OT1;LHX4;LMO2;NOVA2;PSMA6;RFX8;RORA;SCAI;SMARCE1;ZBTB25;ZNF366;ZNF521;ZNF585A
GO:0010638	positive regulation of organelle organization	504	3	2.73	0.51594	1	ASAP1;INSR;KDR
GO:0090066	regulation of anatomical structure size	504	3	2.73	0.51594	1	DPYSL2;ESAM;TMOD2
GO:0022607	cellular component assembly	2943	20	15.92	0.51713	1	APLNR;ASAP1;CARD8;CD34;CDH13;CDH5;CDH6;CRYZL2P-SEC16B;ESAM;FGD6;GJC1;KDR;LRRC8C;NPHP3;PEAK1;PLXND1;PODXL;TBCE;TMOD2;WDPCP
GO:0035270	endocrine system development	134	1	0.73	0.51795	1	INSR
GO:0042476	odontogenesis	134	1	0.73	0.51795	1	CD34
GO:0043401	steroid hormone mediated signaling pathway	134	1	0.73	0.51795	1	ZNF366
GO:1901361	organic cyclic compound catabolic process	506	3	2.74	0.51862	1	ENTPD1;FGF23;KCNQ1OT1
GO:0010564	regulation of cell cycle process	718	6	3.89	0.51873	1	APBB2;GEN1;HECW2;INSR;MAD1L1;SMARCE1
GO:0061041	regulation of wound healing	135	1	0.73	0.52058	1	CD34
GO:0070555	response to interleukin-1	135	1	0.73	0.52058	1	RORA
GO:0098732	macromolecule deacylation	135	1	0.73	0.52058	1	APLNR
GO:2000779	regulation of double-strand break repair	135	1	0.73	0.52058	1	SMARCE1
GO:0072503	cellular divalent inorganic cation homeostasis	321	2	1.74	0.52074	1	APLNR;CDH5
GO:1903008	organelle disassembly	136	1	0.74	0.52319	1	KLC1
GO:1903322	positive regulation of protein modification by small protein conjugation or removal	136	1	0.74	0.52319	1	DCUN1D2
GO:1901990	regulation of mitotic cell cycle phase transition	342	4	1.85	0.52501	1	GEN1;HECW2;MAD1L1;SMARCE1
GO:0006310	DNA recombination	324	2	1.75	0.52574	1	ERCC5;GEN1
GO:0071496	cellular response to external stimulus	324	2	1.75	0.52574	1	FGF23;RNF152
GO:0060048	cardiac muscle contraction	137	1	0.74	0.52579	1	GJC1
GO:0045596	negative regulation of cell differentiation	700	4	3.79	0.52758	1	CNTF;FGF23;NPHP3;RORA
GO:0045598	regulation of fat cell differentiation	138	1	0.75	0.52838	1	RORA
GO:0050684	regulation of mRNA processing	138	1	0.75	0.52838	1	NOVA2
GO:0001568	blood vessel development	753	16	4.07	0.52996	1	ANGPT2;APLNR;CALCRL;CD34;CDH13;CDH5;ELK3;FLT1;FMNL3;GJC1;KDR;PLXDC1;PLXND1;PTPRB;RORA;SPARC
GO:0008015	blood circulation	515	3	2.79	0.53055	1	CD34;CDH5;GJC1
GO:0048813	dendrite morphogenesis	139	1	0.75	0.53095	1	HECW2
GO:0090090	negative regulation of canonical Wnt signaling pathway	139	1	0.75	0.53095	1	NPHP3
GO:0006950	response to stress	3961	23	21.43	0.53185	1	ANGPT2;BCL6B;C5AR2;CALCRL;CARD8;CD34;CDH5;CNTF;DGKH;DGKI;ELK3;ENTPD1;ERCC5;GEN1;KDR;LRRC8C;MATR3;NREP;PSMA6;PTGIR;RNF152;RORA;SMARCE1
GO:0010498	proteasomal protein catabolic process	516	3	2.79	0.53187	1	HECW2;PSMA2;PSMA6
GO:0032496	response to lipopolysaccharide	329	2	1.78	0.53401	1	CARD8;PTGIR
GO:0031328	positive regulation of cellular biosynthetic process	2015	11	10.9	0.53517	1	APBB2;CDH13;ELK3;FGF23;INSR;LHX4;LMO2;RORA;SMARCE1;ZNF521;ZNF585A
GO:0001889	liver development	141	1	0.76	0.53605	1	NPHP3
GO:0050865	regulation of cell activation	709	4	3.84	0.53774	1	ABL2;MAD1L1;RORA;SMARCE1
GO:0035107	appendage morphogenesis	142	1	0.77	0.53858	1	WDPCP
GO:0035108	limb morphogenesis	142	1	0.77	0.53858	1	WDPCP
GO:0045089	positive regulation of innate immune response	142	1	0.77	0.53858	1	MATR3
GO:1903038	negative regulation of leukocyte cell-cell adhesion	142	1	0.77	0.53858	1	MAD1L1
GO:2001056	positive regulation of cysteine-type endopeptidase activity	142	1	0.77	0.53858	1	CARD8
GO:0051604	protein maturation	332	2	1.8	0.53892	1	CARD8;CLN5
GO:0065007	biological regulation	12764	78	69.07	0.54037	1	ABL2;ANGPT2;APBB2;APLNR;ASAP1;BCL6B;C5AR2;CALCRL;CARD8;CD34;CDH13;CDH5;CDH6;CLN5;CNTF;CRYZL2P-SEC16B;DCUN1D2;DGKH;DGKI;DNM3OS;DPYSL2;EBF1;ELFN1;ELK3;ELP4;ENTPD1;ERCC5;ESAM;FGD6;FGF23;FLT1;FMNL3;FTX;GEN1;GIT2;GJC1;HECW2;INSR;KCNQ1OT1;KDR;KRTCAP2;LHX4;LMO2;MAD1L1;MATR3;MIR34AHG;MYCT1;NID1;NOVA2;NPHP3;NREP;OR2A1;PEAK1;PLXND1;PODXL;PSMA6;PTGIR;PTPRB;RAPGEF5;RASGRP3;RFX8;RNF152;RORA;SCAI;SLCO1C1;SMAD5…
GO:0062012	regulation of small molecule metabolic process	333	2	1.8	0.54055	1	INSR;RORA
GO:0001508	action potential	143	1	0.77	0.54109	1	GJC1
GO:0017015	regulation of transforming growth factor beta receptor signaling pathway	143	1	0.77	0.54109	1	NREP
GO:0030534	adult behavior	143	1	0.77	0.54109	1	TBCE
GO:1903531	negative regulation of secretion by cell	143	1	0.77	0.54109	1	FGF23
GO:0061008	hepaticobiliary system development	144	1	0.78	0.5436	1	NPHP3
GO:0000278	mitotic cell cycle	933	7	5.05	0.54382	1	GEN1;HECW2;INSR;MAD1L1;SMARCE1;TBCE;TUBE1
GO:0042221	response to chemical	4415	26	23.89	0.54545	1	ABL2;ANGPT2;C5AR2;CALCRL;CARD8;CD34;CDH13;CDH5;CNTF;DPYSL2;FGF23;FLT1;INSR;KDR;LHX4;LMO2;LRRC8C;NOVA2;NREP;OR2A1;PLXND1;PTGIR;RFTN2;RORA;SPAAR;ZNF366
GO:0006865	amino acid transport	145	1	0.78	0.54609	1	LRRC8C
GO:0008584	male gonad development	145	1	0.78	0.54609	1	INSR
GO:0034763	negative regulation of transmembrane transport	145	1	0.78	0.54609	1	HECW2
GO:1901700	response to oxygen-containing compound	1660	9	8.98	0.54855	1	ABL2;ANGPT2;CALCRL;CARD8;FGF23;INSR;PTGIR;RORA;SPAAR
GO:0009411	response to UV	146	1	0.79	0.54856	1	ERCC5
GO:0046546	development of primary male sexual characteristics	146	1	0.79	0.54856	1	INSR
GO:0106106	cold-induced thermogenesis	146	1	0.79	0.54856	1	NOVA2
GO:0120161	regulation of cold-induced thermogenesis	146	1	0.79	0.54856	1	NOVA2
GO:1903844	regulation of cellular response to transforming growth factor beta stimulus	146	1	0.79	0.54856	1	NREP
GO:0002687	positive regulation of leukocyte migration	147	1	0.8	0.55102	1	ABL2
GO:0030097	hemopoiesis	912	5	4.93	0.5527	1	CD34;FLT1;KDR;RORA;SMARCE1
GO:0010821	regulation of mitochondrion organization	148	1	0.8	0.55347	1	KDR
GO:0061351	neural precursor cell proliferation	148	1	0.8	0.55347	1	RORA
GO:0010648	negative regulation of cell communication	1388	11	7.51	0.55418	1	ABL2;APLNR;CARD8;FGF23;NPHP3;PTGIR;RNF152;RORA;SCAI;SPAAR;ZNF366
GO:0022604	regulation of cell morphogenesis	310	7	1.68	0.55529	1	FGD6;FMNL3;KDR;PLXND1;SPARC;SYNE3;WDPCP
GO:0010639	negative regulation of organelle organization	361	4	1.95	0.55535	1	CDH5;GEN1;MAD1L1;TMOD2
GO:0045892	negative regulation of DNA-templated transcription	1293	7	7	0.55562	1	APBB2;BCL6B;ELK3;SCAI;SMARCE1;ZBTB25;ZNF366
GO:0030902	hindbrain development	149	1	0.81	0.55591	1	RORA
GO:0062013	positive regulation of small molecule metabolic process	149	1	0.81	0.55591	1	INSR
GO:1903507	negative regulation of nucleic acid-templated transcription	1295	7	7.01	0.55729	1	APBB2;BCL6B;ELK3;SCAI;SMARCE1;ZBTB25;ZNF366
GO:0070925	organelle assembly	917	5	4.96	0.55763	1	ASAP1;CD34;NPHP3;TMOD2;WDPCP
GO:0019216	regulation of lipid metabolic process	344	2	1.86	0.55821	1	FLT1;RORA
GO:0007612	learning	150	1	0.81	0.55833	1	INSR
GO:0034728	nucleosome organization	150	1	0.81	0.55833	1	SMARCE1
GO:0046718	viral entry into host cell	150	1	0.81	0.55833	1	INSR
GO:1902679	negative regulation of RNA biosynthetic process	1297	7	7.02	0.55897	1	APBB2;BCL6B;ELK3;SCAI;SMARCE1;ZBTB25;ZNF366
GO:0023057	negative regulation of signaling	1394	11	7.54	0.55902	1	ABL2;APLNR;CARD8;FGF23;NPHP3;PTGIR;RNF152;RORA;SCAI;SPAAR;ZNF366
GO:0060627	regulation of vesicle-mediated transport	538	3	2.91	0.5603	1	ABL2;CDH13;INSR
GO:0044770	cell cycle phase transition	561	5	3.04	0.56069	1	APBB2;GEN1;HECW2;MAD1L1;SMARCE1
GO:0071322	cellular response to carbohydrate stimulus	151	1	0.82	0.56074	1	CALCRL
GO:0014070	response to organic cyclic compound	922	5	4.99	0.56254	1	ANGPT2;FGF23;RFTN2;RORA;ZNF366
GO:0008643	carbohydrate transport	152	1	0.82	0.56314	1	INSR
GO:0016052	carbohydrate catabolic process	152	1	0.82	0.56314	1	INSR
GO:0016331	morphogenesis of embryonic epithelium	152	1	0.82	0.56314	1	NPHP3
GO:0045834	positive regulation of lipid metabolic process	152	1	0.82	0.56314	1	FLT1
GO:0002237	response to molecule of bacterial origin	348	2	1.88	0.56452	1	CARD8;PTGIR
GO:0007584	response to nutrient	153	1	0.83	0.56552	1	FGF23
GO:0051147	regulation of muscle cell differentiation	153	1	0.83	0.56552	1	NID1
GO:0016050	vesicle organization	349	2	1.89	0.56608	1	CD34;CRYZL2P-SEC16B
GO:0051092	positive regulation of NF-kappaB transcription factor activity	154	1	0.83	0.56789	1	PSMA6
GO:0070507	regulation of microtubule cytoskeleton organization	155	1	0.84	0.57025	1	CDH5
GO:0097530	granulocyte migration	155	1	0.84	0.57025	1	C5AR2
GO:0050770	regulation of axonogenesis	156	1	0.84	0.5726	1	PLXND1
GO:0090316	positive regulation of intracellular protein transport	156	1	0.84	0.5726	1	CRYZL2P-SEC16B
GO:0031047	gene silencing by RNA	548	3	2.97	0.57289	1	DNM3OS;KCNQ1OT1;MIR34AHG
GO:0010556	regulation of macromolecule biosynthetic process	3945	21	21.35	0.57339	1	APBB2;BCL6B;CARD8;CDH13;EBF1;ELK3;ELP4;FGF23;INSR;KDR;LHX4;LMO2;PSMA6;RFX8;RORA;SCAI;SMARCE1;ZBTB25;ZNF366;ZNF521;ZNF585A
GO:0002831	regulation of response to biotic stimulus	354	2	1.92	0.57386	1	CARD8;MATR3
GO:0044409	entry into host	157	1	0.85	0.57493	1	INSR
GO:0010608	post-transcriptional regulation of gene expression	935	5	5.06	0.57517	1	DNM3OS;ELP4;KCNQ1OT1;MATR3;MIR34AHG
GO:0016311	dephosphorylation	355	2	1.92	0.5754	1	CDH5;PTPRB
GO:0007275	multicellular organism development	4853	43	26.26	0.5762	1	ABL2;ANGPT2;APLNR;ASAP1;CALCRL;CD34;CDH13;CDH5;CDH6;CLN5;CNTF;DPYSL2;ELK3;FGF23;FLT1;FMNL3;GIT2;GJC1;HECW2;INSR;KDR;LHX4;MAD1L1;MATR3;NID1;NOVA2;NPHP3;NREP;PCDH12;PLXDC1;PLXND1;PODXL;PTPRB;RAPGEF5;RORA;SMARCE1;SPAAR;SPARC;ST8SIA4;TBCE;TMOD2;WDPCP;ZNF521
GO:0001959	regulation of cytokine-mediated signaling pathway	158	1	0.85	0.57725	1	CARD8
GO:0030856	regulation of epithelial cell differentiation	158	1	0.85	0.57725	1	CDH5
GO:0007165	signal transduction	6017	39	32.56	0.57752	1	ABL2;ANGPT2;APBB2;APLNR;C5AR2;CALCRL;CARD8;CD34;CDH13;CDH5;CDH6;CNTF;DGKH;DGKI;DPYSL2;ELK3;FGF23;FLT1;GEN1;GIT2;INSR;KDR;MAD1L1;NID1;NPHP3;NREP;OR2A1;PLXND1;PTGIR;RAPGEF5;RASGRP3;RNF152;RORA;SCAI;SMAD5-AS1;SPAAR;TMOD2;WDPCP;ZNF366
GO:1901615	organic hydroxy compound metabolic process	553	3	2.99	0.5791	1	FGF23;OSBPL3;SLCO1C1
GO:0016241	regulation of macroautophagy	159	1	0.86	0.57956	1	KDR
GO:0046434	organophosphate catabolic process	159	1	0.86	0.57956	1	ENTPD1
GO:0060041	retina development in camera-type eye	159	1	0.86	0.57956	1	CNTF
GO:1990845	adaptive thermogenesis	159	1	0.86	0.57956	1	NOVA2
GO:0009966	regulation of signal transduction	3025	23	16.37	0.58113	1	ABL2;APLNR;C5AR2;CARD8;CDH13;CDH5;FGF23;FLT1;GEN1;GIT2;INSR;KDR;MAD1L1;NID1;NPHP3;NREP;PTGIR;RNF152;RORA;SCAI;SPAAR;TMOD2;ZNF366
GO:1903047	mitotic cell cycle process	777	6	4.2	0.58276	1	GEN1;HECW2;INSR;MAD1L1;SMARCE1;TBCE
GO:0043271	negative regulation of ion transport	161	1	0.87	0.58413	1	HECW2
GO:0007059	chromosome segregation	380	4	2.06	0.58431	1	GEN1;HECW2;MAD1L1;SMARCE1
GO:0008544	epidermis development	361	2	1.95	0.58457	1	INSR;WDPCP
GO:0050657	nucleic acid transport	162	1	0.88	0.5864	1	RFTN2
GO:0050658	RNA transport	162	1	0.88	0.5864	1	RFTN2
GO:0051249	regulation of lymphocyte activation	559	3	3.02	0.58648	1	ABL2;MAD1L1;SMARCE1
GO:0040029	epigenetic regulation of gene expression	163	1	0.88	0.58866	1	KCNQ1OT1
GO:0055067	monovalent inorganic cation homeostasis	163	1	0.88	0.58866	1	CLN5
GO:1902850	microtubule cytoskeleton organization involved in mitosis	163	1	0.88	0.58866	1	TBCE
GO:0000122	negative regulation of transcription by RNA polymerase II	951	5	5.15	0.59046	1	APBB2;BCL6B;ELK3;ZBTB25;ZNF366
GO:0035556	intracellular signal transduction	2630	21	14.23	0.59053	1	ABL2;APBB2;APLNR;C5AR2;CARD8;CDH13;DGKH;DGKI;FGF23;FLT1;GEN1;GIT2;INSR;KDR;MAD1L1;RAPGEF5;RASGRP3;RNF152;RORA;SCAI;SPAAR
GO:0007030	Golgi organization	164	1	0.89	0.59091	1	CRYZL2P-SEC16B
GO:0032635	interleukin-6 production	164	1	0.89	0.59091	1	C5AR2
GO:0032675	regulation of interleukin-6 production	164	1	0.89	0.59091	1	C5AR2
GO:0048639	positive regulation of developmental growth	164	1	0.89	0.59091	1	INSR
GO:0051250	negative regulation of lymphocyte activation	164	1	0.89	0.59091	1	MAD1L1
GO:0007420	brain development	758	4	4.1	0.59112	1	CLN5;DPYSL2;GIT2;RORA
GO:0007009	plasma membrane organization	165	1	0.89	0.59314	1	ASAP1
GO:0051168	nuclear export	165	1	0.89	0.59314	1	STRADA
GO:0051236	establishment of RNA localization	165	1	0.89	0.59314	1	RFTN2
GO:0099173	postsynapse organization	165	1	0.89	0.59314	1	INSR
GO:0060429	epithelium development	1195	8	6.47	0.59358	1	APLNR;CD34;CDH5;KDR;NPHP3;PLXND1;PODXL;WDPCP
GO:0006338	chromatin remodeling	367	2	1.99	0.59359	1	KCNQ1OT1;SMARCE1
GO:0046578	regulation of Ras protein signal transduction	192	3	1.04	0.59492	1	ABL2;GIT2;SCAI
GO:0034220	ion transmembrane transport	1149	6	6.22	0.59518	1	APLNR;GJC1;HECW2;KCNN3;LRRC8C;SLC25A32
GO:0006261	DNA-templated DNA replication	166	1	0.9	0.59536	1	GEN1
GO:0051048	negative regulation of secretion	166	1	0.9	0.59536	1	FGF23
GO:2001022	positive regulation of response to DNA damage stimulus	166	1	0.9	0.59536	1	SMARCE1
GO:0016310	phosphorylation	1830	13	9.9	0.596	1	ABL2;APLNR;CDH5;CNTF;DGKH;DGKI;FGF23;FLT1;INSR;KDR;PEAK1;PTPRB;STRADA
GO:0009889	regulation of biosynthetic process	4177	22	22.6	0.59641	1	APBB2;BCL6B;CARD8;CD34;CDH13;EBF1;ELK3;ELP4;FGF23;INSR;KDR;LHX4;LMO2;PSMA6;RFX8;RORA;SCAI;SMARCE1;ZBTB25;ZNF366;ZNF521;ZNF585A
GO:0007259	receptor signaling pathway via JAK-STAT	167	1	0.9	0.59757	1	CNTF
GO:0010970	transport along microtubule	167	1	0.9	0.59757	1	WDPCP
GO:0035637	multicellular organismal signaling	167	1	0.9	0.59757	1	GJC1
GO:0001944	vasculature development	786	16	4.25	0.59887	1	ANGPT2;APLNR;CALCRL;CD34;CDH13;CDH5;ELK3;FLT1;FMNL3;GJC1;KDR;PLXDC1;PLXND1;PTPRB;RORA;SPARC
GO:0051640	organelle localization	570	3	3.08	0.59979	1	CRYZL2P-SEC16B;MAD1L1;SYNE3
GO:0019725	cellular homeostasis	768	4	4.16	0.60157	1	APLNR;CDH5;CLN5;FGF23
GO:0010950	positive regulation of endopeptidase activity	169	1	0.91	0.60196	1	CARD8
GO:0046661	male sex differentiation	169	1	0.91	0.60196	1	INSR
GO:0060759	regulation of response to cytokine stimulus	169	1	0.91	0.60196	1	CARD8
GO:0016482	cytosolic transport	170	1	0.92	0.60413	1	CLN5
GO:0055088	lipid homeostasis	170	1	0.92	0.60413	1	RORA
GO:1904064	positive regulation of cation transmembrane transport	170	1	0.92	0.60413	1	APLNR
GO:0042592	homeostatic process	1693	13	9.16	0.60465	1	APBB2;APLNR;CD34;CDH5;CLN5;ESAM;FGF23;INSR;KDR;MYCT1;NOVA2;NPHP3;RORA
GO:0071407	cellular response to organic cyclic compound	575	3	3.11	0.60576	1	FGF23;RORA;ZNF366
GO:0006937	regulation of muscle contraction	171	1	0.93	0.60629	1	CALCRL
GO:0022603	regulation of anatomical structure morphogenesis	963	14	5.21	0.60795	1	ANGPT2;APLNR;CD34;CDH5;FGD6;FLT1;FMNL3;HECW2;KDR;NPHP3;PLXND1;SPARC;SYNE3;WDPCP
GO:0009267	cellular response to starvation	172	1	0.93	0.60844	1	RNF152
GO:0030178	negative regulation of Wnt signaling pathway	172	1	0.93	0.60844	1	NPHP3
GO:0031214	biomineral tissue development	172	1	0.93	0.60844	1	FGF23
GO:0046631	alpha-beta T cell activation	172	1	0.93	0.60844	1	RORA
GO:1990138	neuron projection extension	172	1	0.93	0.60844	1	DPYSL2
GO:0002253	activation of immune response	380	2	2.06	0.61265	1	C5AR2;MATR3
GO:0009451	RNA modification	174	1	0.94	0.61271	1	ELP4
GO:0031056	regulation of histone modification	174	1	0.94	0.61271	1	APLNR
GO:0006281	DNA repair	581	3	3.14	0.61283	1	ERCC5;GEN1;SMARCE1
GO:0044282	small molecule catabolic process	382	2	2.07	0.61552	1	FGF23;SCLY
GO:0051896	regulation of protein kinase B signaling	176	1	0.95	0.61693	1	INSR
GO:2000045	regulation of G1/S transition of mitotic cell cycle	176	1	0.95	0.61693	1	SMARCE1
GO:0006644	phospholipid metabolic process	383	2	2.07	0.61695	1	AGPAT4;DGKH
GO:0140694	non-membrane-bounded organelle assembly	384	2	2.08	0.61838	1	ASAP1;TMOD2
GO:0006753	nucleoside phosphate metabolic process	586	3	3.17	0.61867	1	ENTPD1;INSR;RORA
GO:0001659	temperature homeostasis	177	1	0.96	0.61902	1	NOVA2
GO:0006941	striated muscle contraction	177	1	0.96	0.61902	1	GJC1
GO:0019827	stem cell population maintenance	177	1	0.96	0.61902	1	SMARCE1
GO:0031503	protein-containing complex localization	177	1	0.96	0.61902	1	WDPCP
GO:0010256	endomembrane system organization	587	3	3.18	0.61983	1	ASAP1;CRYZL2P-SEC16B;TOR1AIP2
GO:0009894	regulation of catabolic process	984	5	5.32	0.62105	1	ABL2;INSR;KCNQ1OT1;KDR;RNF152
GO:0006694	steroid biosynthetic process	178	1	0.96	0.6211	1	OSBPL3
GO:0043484	regulation of RNA splicing	178	1	0.96	0.6211	1	NOVA2
GO:0045580	regulation of T cell differentiation	178	1	0.96	0.6211	1	SMARCE1
GO:0048736	appendage development	178	1	0.96	0.6211	1	WDPCP
GO:0060173	limb development	178	1	0.96	0.6211	1	WDPCP
GO:0097553	calcium ion transmembrane import into cytosol	178	1	0.96	0.6211	1	APLNR
GO:0097696	receptor signaling pathway via STAT	178	1	0.96	0.6211	1	CNTF
GO:0110148	biomineralization	179	1	0.97	0.62317	1	FGF23
GO:0051251	positive regulation of lymphocyte activation	388	2	2.1	0.62404	1	ABL2;SMARCE1
GO:1904062	regulation of cation transmembrane transport	388	2	2.1	0.62404	1	APLNR;HECW2
GO:0050789	regulation of biological process	12024	72	65.06	0.62419	1	ABL2;ANGPT2;APBB2;APLNR;ASAP1;BCL6B;C5AR2;CALCRL;CARD8;CD34;CDH13;CDH5;CDH6;CNTF;CRYZL2P-SEC16B;DCUN1D2;DGKH;DGKI;DNM3OS;DPYSL2;EBF1;ELK3;ELP4;ERCC5;ESAM;FGD6;FGF23;FLT1;FMNL3;FTX;GEN1;GIT2;GJC1;HECW2;INSR;KCNQ1OT1;KDR;LHX4;LMO2;MAD1L1;MATR3;MIR34AHG;NID1;NOVA2;NPHP3;NREP;OR2A1;PEAK1;PLXND1;PODXL;PSMA6;PTGIR;PTPRB;RAPGEF5;RASGRP3;RFX8;RNF152;RORA;SCAI;SLCO1C1;SMAD5-AS1;SMARCE1;SPAAR;SPARC;STRADA;…
GO:0045321	leukocyte activation	988	5	5.35	0.62466	1	ABL2;CD93;MAD1L1;RORA;SMARCE1
GO:0042129	regulation of T cell proliferation	180	1	0.97	0.62523	1	MAD1L1
GO:0007416	synapse assembly	181	1	0.98	0.62728	1	PLXND1
GO:0098727	maintenance of cell number	181	1	0.98	0.62728	1	SMARCE1
GO:0065008	regulation of biological quality	3729	23	20.18	0.62766	1	ABL2;APBB2;APLNR;C5AR2;CD34;CDH5;CLN5;DGKH;DGKI;DPYSL2;ENTPD1;ESAM;FGF23;GJC1;INSR;KDR;MYCT1;NOVA2;NPHP3;PTGIR;RORA;SLCO1C1;TMOD2
GO:0007219	Notch signaling pathway	182	1	0.98	0.62932	1	CDH6
GO:0035725	sodium ion transmembrane transport	182	1	0.98	0.62932	1	HECW2
GO:0044000	movement in host	182	1	0.98	0.62932	1	INSR
GO:0001701	in utero embryonic development	392	2	2.12	0.62964	1	MATR3;PCDH12
GO:0009968	negative regulation of signal transduction	1284	10	6.95	0.63087	1	ABL2;APLNR;CARD8;NPHP3;PTGIR;RNF152;RORA;SCAI;SPAAR;ZNF366
GO:0008361	regulation of cell size	183	1	0.99	0.63134	1	DPYSL2
GO:0071466	cellular response to xenobiotic stimulus	183	1	0.99	0.63134	1	RORA
GO:1902107	positive regulation of leukocyte differentiation	183	1	0.99	0.63134	1	SMARCE1
GO:1903708	positive regulation of hemopoiesis	183	1	0.99	0.63134	1	SMARCE1
GO:0009056	catabolic process	2545	13	13.77	0.6328	1	ABL2;CLN5;CRYZL2P-SEC16B;ENTPD1;FGF23;HECW2;INSR;KCNQ1OT1;KDR;PSMA2;PSMA6;RNF152;SCLY
GO:0002833	positive regulation of response to biotic stimulus	184	1	1	0.63336	1	MATR3
GO:0043433	negative regulation of DNA-binding transcription factor activity	184	1	1	0.63336	1	CARD8
GO:0003341	cilium movement	185	1	1	0.63536	1	NPHP3
GO:0006839	mitochondrial transport	185	1	1	0.63536	1	SLC25A32
GO:0009266	response to temperature stimulus	185	1	1	0.63536	1	CD34
GO:0034767	positive regulation of ion transmembrane transport	185	1	1	0.63536	1	APLNR
GO:0055001	muscle cell development	186	1	1.01	0.63736	1	TMOD2
GO:1903169	regulation of calcium ion transmembrane transport	186	1	1.01	0.63736	1	APLNR
GO:0060322	head development	805	4	4.36	0.63885	1	CLN5;DPYSL2;GIT2;RORA
GO:0009615	response to virus	399	2	2.16	0.63928	1	CARD8;PSMA2
GO:0007565	female pregnancy	187	1	1.01	0.63934	1	ANGPT2
GO:0034762	regulation of transmembrane transport	607	3	3.28	0.64253	1	APLNR;HECW2;INSR
GO:0010952	positive regulation of peptidase activity	189	1	1.02	0.64327	1	CARD8
GO:0099504	synaptic vesicle cycle	189	1	1.02	0.64327	1	GIT2
GO:0019637	organophosphate metabolic process	1009	5	5.46	0.64333	1	AGPAT4;DGKH;ENTPD1;INSR;RORA
GO:0008217	regulation of blood pressure	190	1	1.03	0.64522	1	CD34
GO:0009755	hormone-mediated signaling pathway	190	1	1.03	0.64522	1	ZNF366
GO:0065003	protein-containing complex assembly	1601	8	8.66	0.64538	1	ASAP1;CARD8;CDH5;CRYZL2P-SEC16B;ESAM;LRRC8C;TBCE;TMOD2
GO:0051253	negative regulation of RNA metabolic process	1407	7	7.61	0.6464	1	APBB2;BCL6B;ELK3;SCAI;SMARCE1;ZBTB25;ZNF366
GO:0050731	positive regulation of peptidyl-tyrosine phosphorylation	191	1	1.03	0.64716	1	CNTF
GO:0048839	inner ear development	192	1	1.04	0.64909	1	WDPCP
GO:0071345	cellular response to cytokine stimulus	816	4	4.42	0.64949	1	CARD8;CNTF;FGF23;RORA
GO:0006399	tRNA metabolic process	193	1	1.04	0.65101	1	ELP4
GO:0009749	response to glucose	193	1	1.04	0.65101	1	ANGPT2
GO:0040008	regulation of growth	616	3	3.33	0.65243	1	DPYSL2;INSR;SPAAR
GO:0002695	negative regulation of leukocyte activation	195	1	1.06	0.65482	1	MAD1L1
GO:0007051	spindle organization	195	1	1.06	0.65482	1	TBCE
GO:0015931	nucleobase-containing compound transport	221	3	1.2	0.65707	1	LRRC8C;RFTN2;SLC25A32
GO:0031326	regulation of cellular biosynthetic process	4114	21	22.26	0.65783	1	APBB2;BCL6B;CARD8;CD34;CDH13;EBF1;ELK3;ELP4;FGF23;INSR;LHX4;LMO2;PSMA6;RFX8;RORA;SCAI;SMARCE1;ZBTB25;ZNF366;ZNF521;ZNF585A
GO:0007626	locomotory behavior	197	1	1.07	0.65858	1	TBCE
GO:0051650	establishment of vesicle localization	197	1	1.07	0.65858	1	CRYZL2P-SEC16B
GO:0046649	lymphocyte activation	827	4	4.47	0.65994	1	ABL2;MAD1L1;RORA;SMARCE1
GO:0048522	positive regulation of cellular process	5655	33	30.6	0.66024	1	ABL2;APBB2;APLNR;ASAP1;C5AR2;CALCRL;CD34;CDH13;CDH5;CNTF;CRYZL2P-SEC16B;ELK3;FGF23;FLT1;GEN1;INSR;KCNQ1OT1;KDR;LHX4;LMO2;MAD1L1;NID1;PLXND1;PODXL;RNF152;RORA;SLCO1C1;SMARCE1;SPARC;STRADA;TMOD2;ZNF521;ZNF585A
GO:0009746	response to hexose	198	1	1.07	0.66045	1	ANGPT2
GO:0032388	positive regulation of intracellular transport	198	1	1.07	0.66045	1	CRYZL2P-SEC16B
GO:0044085	cellular component biogenesis	3202	20	17.33	0.66087	1	APLNR;ASAP1;CARD8;CD34;CDH13;CDH5;CDH6;CRYZL2P-SEC16B;ESAM;FGD6;GJC1;KDR;LRRC8C;NPHP3;PEAK1;PLXND1;PODXL;TBCE;TMOD2;WDPCP
GO:0010959	regulation of metal ion transport	416	2	2.25	0.66189	1	APLNR;HECW2
GO:0098739	import across plasma membrane	199	1	1.08	0.66231	1	LRRC8C
GO:0006875	cellular metal ion homeostasis	417	2	2.26	0.66319	1	APLNR;CDH5
GO:0016032	viral process	417	2	2.26	0.66319	1	INSR;ST6GALNAC3
GO:0030098	lymphocyte differentiation	417	2	2.26	0.66319	1	RORA;SMARCE1
GO:0034655	nucleobase-containing compound catabolic process	417	2	2.26	0.66319	1	ENTPD1;KCNQ1OT1
GO:0010605	negative regulation of macromolecule metabolic process	3177	16	17.19	0.66503	1	APBB2;APLNR;BCL6B;C5AR2;CARD8;CD34;DNM3OS;ELK3;KCNQ1OT1;KDR;MIR34AHG;PTPRB;SCAI;SMARCE1;ZBTB25;ZNF366
GO:0006403	RNA localization	201	1	1.09	0.66599	1	RFTN2
GO:0031032	actomyosin structure organization	201	1	1.09	0.66599	1	TMOD2
GO:0046034	ATP metabolic process	201	1	1.09	0.66599	1	INSR
GO:1902806	regulation of cell cycle G1/S phase transition	201	1	1.09	0.66599	1	SMARCE1
GO:0001667	ameboidal-type cell migration	472	7	2.55	0.66622	1	ANGPT2;CDH13;CDH5;KDR;PLXND1;SPARC;WDPCP
GO:0007163	establishment or maintenance of cell polarity	233	4	1.26	0.6678	1	ABL2;CDH5;NPHP3;WDPCP
GO:0051701	biological process involved in interaction with host	202	1	1.09	0.66782	1	INSR
GO:0032103	positive regulation of response to external stimulus	454	4	2.46	0.66826	1	CDH13;CNTF;KDR;MATR3
GO:0034654	nucleobase-containing compound biosynthetic process	3948	20	21.36	0.66914	1	APBB2;BCL6B;CARD8;CDH13;EBF1;ELK3;ELP4;FGF23;INSR;LHX4;LMO2;PSMA6;RFX8;RORA;SCAI;SMARCE1;ZBTB25;ZNF366;ZNF521;ZNF585A
GO:0043281	regulation of cysteine-type endopeptidase activity involved in apoptotic process	203	1	1.1	0.66964	1	CARD8
GO:1901605	alpha-amino acid metabolic process	203	1	1.1	0.66964	1	SCLY
GO:0048583	regulation of response to stimulus	4058	32	21.96	0.67098	1	ABL2;ANGPT2;APLNR;BCL6B;C5AR2;CALCRL;CARD8;CD34;CDH13;CDH5;CNTF;FGF23;FLT1;GEN1;GIT2;INSR;KDR;MAD1L1;MATR3;NID1;NOVA2;NPHP3;NREP;PSMA6;PTGIR;RNF152;RORA;SCAI;SMARCE1;SPAAR;TMOD2;ZNF366
GO:2000241	regulation of reproductive process	204	1	1.1	0.67144	1	INSR
GO:0002285	lymphocyte activation involved in immune response	205	1	1.11	0.67324	1	RORA
GO:0010646	regulation of cell communication	3409	24	18.45	0.67355	1	ABL2;APLNR;C5AR2;CARD8;CDH13;CDH5;DGKI;FGF23;FLT1;GEN1;GIT2;INSR;KDR;MAD1L1;NID1;NPHP3;NREP;PTGIR;RNF152;RORA;SCAI;SPAAR;TMOD2;ZNF366
GO:0042391	regulation of membrane potential	426	2	2.31	0.67466	1	GJC1;KDR
GO:0034284	response to monosaccharide	206	1	1.11	0.67503	1	ANGPT2
GO:0071383	cellular response to steroid hormone stimulus	206	1	1.11	0.67503	1	ZNF366
GO:0031327	negative regulation of cellular biosynthetic process	1645	8	8.9	0.67579	1	APBB2;BCL6B;CD34;ELK3;SCAI;SMARCE1;ZBTB25;ZNF366
GO:0030705	cytoskeleton-dependent intracellular transport	207	1	1.12	0.67681	1	WDPCP
GO:0032869	cellular response to insulin stimulus	207	1	1.12	0.67681	1	INSR
GO:0044703	multi-organism reproductive process	207	1	1.12	0.67681	1	ANGPT2
GO:0009892	negative regulation of metabolic process	3395	17	18.37	0.67853	1	APBB2;APLNR;BCL6B;C5AR2;CARD8;CD34;DNM3OS;ELK3;KCNQ1OT1;KDR;MIR34AHG;NOVA2;PTPRB;SCAI;SMARCE1;ZBTB25;ZNF366
GO:0007623	circadian rhythm	208	1	1.13	0.67858	1	RORA
GO:0042594	response to starvation	208	1	1.13	0.67858	1	RNF152
GO:0009150	purine ribonucleotide metabolic process	430	2	2.33	0.67966	1	INSR;RORA
GO:0023051	regulation of signaling	3422	24	18.52	0.67984	1	ABL2;APLNR;C5AR2;CARD8;CDH13;CDH5;DGKI;FGF23;FLT1;GEN1;GIT2;INSR;KDR;MAD1L1;NID1;NPHP3;NREP;PTGIR;RNF152;RORA;SCAI;SPAAR;TMOD2;ZNF366
GO:0007033	vacuole organization	209	1	1.13	0.68034	1	CLN5
GO:0016051	carbohydrate biosynthetic process	209	1	1.13	0.68034	1	INSR
GO:0031396	regulation of protein ubiquitination	209	1	1.13	0.68034	1	DCUN1D2
GO:0045619	regulation of lymphocyte differentiation	209	1	1.13	0.68034	1	SMARCE1
GO:0099003	vesicle-mediated transport in synapse	209	1	1.13	0.68034	1	GIT2
GO:0009059	macromolecule biosynthetic process	4733	24	25.61	0.68123	1	APBB2;BCL6B;CARD8;CDH13;EBF1;ELK3;ELP4;FGF23;INSR;KDR;KRTCAP2;LHX4;LMO2;PSMA6;RFX8;RORA;SCAI;SMARCE1;ST6GALNAC3;ST8SIA4;ZBTB25;ZNF366;ZNF521;ZNF585A
GO:0006469	negative regulation of protein kinase activity	210	1	1.14	0.68209	1	PTPRB
GO:0008016	regulation of heart contraction	210	1	1.14	0.68209	1	GJC1
GO:0009612	response to mechanical stimulus	210	1	1.14	0.68209	1	ANGPT2
GO:0042098	T cell proliferation	210	1	1.14	0.68209	1	MAD1L1
GO:0010941	regulation of cell death	1656	8	8.96	0.68314	1	CARD8;CD34;CDH5;CNTF;ERCC5;KDR;LHX4;PLXND1
GO:0006816	calcium ion transport	434	2	2.35	0.68459	1	APLNR;CALCRL
GO:0080090	regulation of primary metabolic process	5872	30	31.77	0.68463	1	APBB2;APLNR;BCL6B;CARD8;CDH13;CDH5;CNTF;DCUN1D2;EBF1;ELK3;ELP4;FGF23;FLT1;INSR;KCNQ1OT1;KDR;LHX4;LMO2;NOVA2;PSMA6;PTPRB;RFX8;RORA;SCAI;SMARCE1;STRADA;ZBTB25;ZNF366;ZNF521;ZNF585A
GO:0006282	regulation of DNA repair	212	1	1.15	0.68556	1	SMARCE1
GO:0009725	response to hormone	855	4	4.63	0.68558	1	FGF23;INSR;LMO2;ZNF366
GO:1902531	regulation of intracellular signal transduction	1730	16	9.36	0.68579	1	ABL2;APLNR;C5AR2;CARD8;CDH13;FGF23;FLT1;GEN1;GIT2;INSR;KDR;MAD1L1;RNF152;RORA;SCAI;SPAAR
GO:0051648	vesicle localization	213	1	1.15	0.68728	1	CRYZL2P-SEC16B
GO:0071222	cellular response to lipopolysaccharide	213	1	1.15	0.68728	1	CARD8
GO:0002696	positive regulation of leukocyte activation	437	2	2.36	0.68825	1	ABL2;SMARCE1
GO:0002683	negative regulation of immune system process	438	2	2.37	0.68947	1	C5AR2;MAD1L1
GO:0042981	regulation of apoptotic process	1469	7	7.95	0.6911	1	CARD8;CDH5;CNTF;ERCC5;KDR;LHX4;PLXND1
GO:0055086	nucleobase-containing small molecule metabolic process	654	3	3.54	0.69211	1	ENTPD1;INSR;RORA
GO:0044772	mitotic cell cycle phase transition	461	4	2.49	0.6922	1	GEN1;HECW2;MAD1L1;SMARCE1
GO:1901362	organic cyclic compound biosynthetic process	4188	21	22.66	0.69224	1	APBB2;BCL6B;CARD8;CDH13;EBF1;ELK3;ELP4;FGF23;INSR;LHX4;LMO2;OSBPL3;PSMA6;RFX8;RORA;SCAI;SMARCE1;ZBTB25;ZNF366;ZNF521;ZNF585A
GO:0044706	multi-multicellular organism process	216	1	1.17	0.69239	1	ANGPT2
GO:0072330	monocarboxylic acid biosynthetic process	217	1	1.17	0.69407	1	OSBPL3
GO:0045597	positive regulation of cell differentiation	894	6	4.84	0.69431	1	CD34;CDH5;KDR;NID1;PLXND1;SMARCE1
GO:0009890	negative regulation of biosynthetic process	1674	8	9.06	0.69497	1	APBB2;BCL6B;CD34;ELK3;SCAI;SMARCE1;ZBTB25;ZNF366
GO:0048518	positive regulation of biological process	6317	38	34.18	0.69521	1	ABL2;ANGPT2;APBB2;APLNR;ASAP1;C5AR2;CALCRL;CARD8;CD34;CDH13;CDH5;CNTF;CRYZL2P-SEC16B;DCUN1D2;ELK3;FGF23;FLT1;FTX;GEN1;INSR;KCNQ1OT1;KDR;LHX4;LMO2;MAD1L1;MATR3;NID1;PLXND1;PODXL;RNF152;RORA;SLCO1C1;SMARCE1;SPARC;STRADA;TMOD2;ZNF521;ZNF585A
GO:0023052	signaling	6514	40	35.25	0.69575	1	ABL2;ANGPT2;APBB2;APLNR;C5AR2;CALCRL;CARD8;CD34;CDH13;CDH5;CDH6;CNTF;DGKH;DGKI;DPYSL2;ELK3;FGF23;FLT1;GEN1;GIT2;GJC1;INSR;KDR;MAD1L1;NID1;NPHP3;NREP;OR2A1;PLXND1;PTGIR;RAPGEF5;RASGRP3;RNF152;RORA;SCAI;SMAD5-AS1;SPAAR;TMOD2;WDPCP;ZNF366
GO:0050866	negative regulation of cell activation	218	1	1.18	0.69575	1	MAD1L1
GO:0009314	response to radiation	444	2	2.4	0.69666	1	ANGPT2;ERCC5
GO:0016070	RNA metabolic process	4770	24	25.81	0.69737	1	APBB2;BCL6B;CARD8;CDH13;EBF1;ELK3;ELP4;FGF23;INSR;KCNQ1OT1;LHX4;LMO2;NOVA2;PSMA6;RFX8;RORA;SCAI;SMARCE1;SNORA70G;SNORD126;ZBTB25;ZNF366;ZNF521;ZNF585A
GO:0071805	potassium ion transmembrane transport	219	1	1.19	0.69741	1	KCNN3
GO:0051090	regulation of DNA-binding transcription factor activity	446	2	2.41	0.69903	1	CARD8;PSMA6
GO:0043583	ear development	220	1	1.19	0.69907	1	WDPCP
GO:0050678	regulation of epithelial cell proliferation	400	6	2.16	0.69986	1	APLNR;C5AR2;CDH13;FLT1;KDR;SPARC
GO:0008037	cell recognition	222	1	1.2	0.70236	1	PCDH12
GO:0007015	actin filament organization	449	2	2.43	0.70255	1	ESAM;TMOD2
GO:0009259	ribonucleotide metabolic process	449	2	2.43	0.70255	1	INSR;RORA
GO:0018130	heterocycle biosynthetic process	4021	20	21.76	0.70304	1	APBB2;BCL6B;CARD8;CDH13;EBF1;ELK3;ELP4;FGF23;INSR;LHX4;LMO2;PSMA6;RFX8;RORA;SCAI;SMARCE1;ZBTB25;ZNF366;ZNF521;ZNF585A
GO:0002682	regulation of immune system process	1487	7	8.05	0.7034	1	ABL2;BCL6B;C5AR2;MAD1L1;MATR3;RORA;SMARCE1
GO:0051960	regulation of nervous system development	450	2	2.43	0.70372	1	NPHP3;PLXND1
GO:0006457	protein folding	223	1	1.21	0.70399	1	TBCE
GO:0051651	maintenance of location in cell	223	1	1.21	0.70399	1	APLNR
GO:0071219	cellular response to molecule of bacterial origin	223	1	1.21	0.70399	1	CARD8
GO:0006511	ubiquitin-dependent protein catabolic process	667	3	3.61	0.7049	1	HECW2;PSMA2;PSMA6
GO:0010001	glial cell differentiation	224	1	1.21	0.70561	1	CNTF
GO:0033157	regulation of intracellular protein transport	224	1	1.21	0.70561	1	CRYZL2P-SEC16B
GO:0048588	developmental cell growth	224	1	1.21	0.70561	1	DPYSL2
GO:0050867	positive regulation of cell activation	452	2	2.45	0.70605	1	ABL2;SMARCE1
GO:0003008	system process	2289	11	12.39	0.70823	1	APBB2;CALCRL;CD34;CDH5;CLN5;GJC1;INSR;OR2A1;SLCO1C1;TBCE;TMOD2
GO:0009205	purine ribonucleoside triphosphate metabolic process	226	1	1.22	0.70883	1	INSR
GO:0019438	aromatic compound biosynthetic process	4035	20	21.83	0.70933	1	APBB2;BCL6B;CARD8;CDH13;EBF1;ELK3;ELP4;FGF23;INSR;LHX4;LMO2;PSMA6;RFX8;RORA;SCAI;SMARCE1;ZBTB25;ZNF366;ZNF521;ZNF585A
GO:0046700	heterocycle catabolic process	457	2	2.47	0.71179	1	ENTPD1;KCNQ1OT1
GO:0043067	regulation of programmed cell death	1501	7	8.12	0.71275	1	CARD8;CDH5;CNTF;ERCC5;KDR;LHX4;PLXND1
GO:0006163	purine nucleotide metabolic process	458	2	2.48	0.71293	1	INSR;RORA
GO:0019693	ribose phosphate metabolic process	458	2	2.48	0.71293	1	INSR;RORA
GO:0009888	tissue development	1964	11	10.63	0.7131	1	APLNR;CD34;CDH5;FGF23;GJC1;INSR;KDR;NPHP3;PLXND1;PODXL;WDPCP
GO:0048731	system development	4390	40	23.75	0.71352	1	ABL2;ANGPT2;APLNR;ASAP1;CALCRL;CD34;CDH13;CDH5;CLN5;CNTF;DPYSL2;ELK3;FLT1;FMNL3;GIT2;GJC1;HECW2;INSR;KDR;LHX4;MAD1L1;MATR3;NID1;NOVA2;NPHP3;NREP;PCDH12;PLXDC1;PLXND1;PODXL;PTPRB;RAPGEF5;RORA;SMARCE1;SPARC;ST8SIA4;TBCE;TMOD2;WDPCP;ZNF521
GO:0050769	positive regulation of neurogenesis	229	1	1.24	0.71359	1	PLXND1
GO:0060348	bone development	229	1	1.24	0.71359	1	KDR
GO:0019941	modification-dependent protein catabolic process	677	3	3.66	0.71446	1	HECW2;PSMA2;PSMA6
GO:0006629	lipid metabolic process	1401	10	7.58	0.71483	1	AGPAT4;DGKH;DGKI;FGF23;FLT1;NPHP3;OSBPL3;RORA;ST6GALNAC3;ST8SIA4
GO:0016043	cellular component organization	6292	42	34.05	0.71508	1	ABL2;APBB2;APLNR;ASAP1;CARD8;CD34;CDH13;CDH5;CDH6;CLN5;CNTF;CRYZL2P-SEC16B;DPYSL2;ELFN1;ESAM;FGD6;FMNL3;GEN1;GJC1;HECW2;INSR;KCNQ1OT1;KDR;KLC1;LHX4;LRRC8C;MAD1L1;NID1;NID2;NOVA2;NPHP3;NREP;PEAK1;PLXND1;PODXL;SMARCE1;SYNE3;TBCE;TMOD2;TOR1AIP2;TUBE1;WDPCP
GO:0051051	negative regulation of transport	461	2	2.49	0.71631	1	FGF23;HECW2
GO:0009144	purine nucleoside triphosphate metabolic process	231	1	1.25	0.71672	1	INSR
GO:0051129	negative regulation of cellular component organization	706	5	3.82	0.71777	1	CARD8;CDH5;GEN1;MAD1L1;TMOD2
GO:0048738	cardiac muscle tissue development	232	1	1.26	0.71827	1	GJC1
GO:0060560	developmental growth involved in morphogenesis	232	1	1.26	0.71827	1	DPYSL2
GO:0071826	ribonucleoprotein complex subunit organization	232	1	1.26	0.71827	1	KLC1
GO:2000116	regulation of cysteine-type endopeptidase activity	232	1	1.26	0.71827	1	CARD8
GO:0007154	cell communication	6575	40	35.58	0.71844	1	ABL2;ANGPT2;APBB2;APLNR;C5AR2;CALCRL;CARD8;CD34;CDH13;CDH5;CDH6;CNTF;DGKH;DGKI;DPYSL2;ELK3;FGF23;FLT1;GEN1;GIT2;GJC1;INSR;KDR;MAD1L1;NID1;NPHP3;NREP;OR2A1;PLXND1;PTGIR;RAPGEF5;RASGRP3;RNF152;RORA;SCAI;SMAD5-AS1;SPAAR;TMOD2;WDPCP;ZNF366
GO:0044270	cellular nitrogen compound catabolic process	463	2	2.51	0.71856	1	ENTPD1;KCNQ1OT1
GO:0071704	organic substance metabolic process	11474	62	62.09	0.71911	1	ABL2;AGPAT4;ANGPT2;APBB2;APLNR;BCL6B;C5AR2;CARD8;CD34;CDH13;CDH5;CLN5;CNTF;CRYZL2P-SEC16B;DCUN1D2;DGKH;DGKI;DNM3OS;DPYSL2;EBF1;ELK3;ELP4;ENTPD1;ERCC5;FGF23;FLT1;FTX;GEN1;HECW2;INSR;KCNQ1OT1;KDR;KRTCAP2;LHX4;LMO2;MATR3;MIR34AHG;NOVA2;NPHP3;OSBPL3;PCDH12;PEAK1;PSMA2;PSMA6;PTPRB;RFX8;RNF152;RORA;SCAI;SCLY;SLC25A32;SLCO1C1;SMARCE1;SNORA70G;SNORD126;ST6GALNAC3;ST8SIA4;STRADA;ZBTB25;ZNF366;ZNF521;ZNF58…
GO:0007389	pattern specification process	464	2	2.51	0.71967	1	APLNR;NPHP3
GO:0009199	ribonucleoside triphosphate metabolic process	233	1	1.26	0.71981	1	INSR
GO:0046883	regulation of hormone secretion	233	1	1.26	0.71981	1	FGF23
GO:0009913	epidermal cell differentiation	234	1	1.27	0.72135	1	WDPCP
GO:0033673	negative regulation of kinase activity	234	1	1.27	0.72135	1	PTPRB
GO:0030001	metal ion transport	898	4	4.86	0.72231	1	APLNR;CALCRL;HECW2;KCNN3
GO:0001649	osteoblast differentiation	235	1	1.27	0.72288	1	FGF23
GO:0045088	regulation of innate immune response	235	1	1.27	0.72288	1	MATR3
GO:0051094	positive regulation of developmental process	1355	11	7.33	0.72498	1	ANGPT2;APLNR;CD34;CDH5;CNTF;FLT1;INSR;KDR;NID1;PLXND1;SMARCE1
GO:0031667	response to nutrient levels	469	2	2.54	0.72519	1	FGF23;RNF152
GO:0043632	modification-dependent macromolecule catabolic process	689	3	3.73	0.72561	1	HECW2;PSMA2;PSMA6
GO:0050670	regulation of lymphocyte proliferation	237	1	1.28	0.72591	1	MAD1L1
GO:1903131	mononuclear cell differentiation	470	2	2.54	0.72629	1	RORA;SMARCE1
GO:0006354	DNA-templated transcription elongation	239	1	1.29	0.7289	1	ELP4
GO:0090068	positive regulation of cell cycle process	256	3	1.39	0.72927	1	GEN1;INSR;MAD1L1
GO:0040007	growth	908	4	4.91	0.73039	1	DPYSL2;INSR;SPAAR;TBCE
GO:0008610	lipid biosynthetic process	725	5	3.92	0.73058	1	AGPAT4;DGKH;OSBPL3;ST6GALNAC3;ST8SIA4
GO:0034097	response to cytokine	909	4	4.92	0.73119	1	CARD8;CNTF;FGF23;RORA
GO:0000082	G1/S transition of mitotic cell cycle	241	1	1.3	0.73187	1	SMARCE1
GO:0032944	regulation of mononuclear cell proliferation	241	1	1.3	0.73187	1	MAD1L1
GO:0042445	hormone metabolic process	241	1	1.3	0.73187	1	SLCO1C1
GO:1901988	negative regulation of cell cycle phase transition	259	3	1.4	0.73361	1	APBB2;GEN1;MAD1L1
GO:0006813	potassium ion transport	243	1	1.31	0.7348	1	KCNN3
GO:0010951	negative regulation of endopeptidase activity	243	1	1.31	0.7348	1	CARD8
GO:0019439	aromatic compound catabolic process	478	2	2.59	0.7349	1	ENTPD1;KCNQ1OT1
GO:0045934	negative regulation of nucleobase-containing compound metabolic process	1537	7	8.32	0.73589	1	APBB2;BCL6B;ELK3;SCAI;SMARCE1;ZBTB25;ZNF366
GO:1901617	organic hydroxy compound biosynthetic process	244	1	1.32	0.73625	1	OSBPL3
GO:0009628	response to abiotic stimulus	1126	5	6.09	0.73652	1	ANGPT2;CD34;ERCC5;LRRC8C;RORA
GO:0033554	cellular response to stress	1943	9	10.51	0.73687	1	CD34;CNTF;ERCC5;GEN1;LRRC8C;NREP;RNF152;RORA;SMARCE1
GO:0016054	organic acid catabolic process	245	1	1.33	0.7377	1	SCLY
GO:0042593	glucose homeostasis	245	1	1.33	0.7377	1	INSR
GO:0060047	heart contraction	245	1	1.33	0.7377	1	GJC1
GO:0032502	developmental process	6429	49	34.79	0.739	1	ABL2;ANGPT2;APLNR;ASAP1;BCL6B;CALCRL;CD34;CDH13;CDH5;CDH6;CLN5;CNTF;DPYSL2;ELK3;FGD6;FGF23;FLT1;FMNL3;GIT2;GJC1;HECW2;INSR;KDR;LHX4;LRRC8C;MAD1L1;MATR3;NHSL2;NID1;NOVA2;NPHP3;NREP;PCDH12;PEAK1;PLXDC1;PLXND1;PODXL;PTPRB;RAPGEF5;RORA;SMARCE1;SPAAR;SPARC;ST8SIA4;SYNE3;TBCE;TMOD2;WDPCP;ZNF521
GO:0019221	cytokine-mediated signaling pathway	482	2	2.61	0.73912	1	CARD8;CNTF
GO:0016197	endosomal transport	246	1	1.33	0.73914	1	CLN5
GO:0033500	carbohydrate homeostasis	246	1	1.33	0.73914	1	INSR
GO:0090257	regulation of muscle system process	246	1	1.33	0.73914	1	CALCRL
GO:0051259	protein complex oligomerization	247	1	1.34	0.74057	1	LRRC8C
GO:0019752	carboxylic acid metabolic process	921	4	4.98	0.74064	1	INSR;OSBPL3;SCLY;SLC25A32
GO:0048871	multicellular organismal homeostasis	534	7	2.89	0.7407	1	APBB2;CD34;CDH5;ESAM;KDR;NOVA2;NPHP3
GO:0032501	multicellular organismal process	7544	53	40.82	0.74117	1	ABL2;ANGPT2;APBB2;APLNR;ASAP1;BCL6B;C5AR2;CALCRL;CARD8;CD34;CDH13;CDH5;CDH6;CLN5;CNTF;DGKH;DGKI;DPYSL2;ELK3;ENTPD1;ESAM;FGF23;FLT1;FMNL3;GIT2;GJC1;HECW2;INSR;KDR;LHX4;MAD1L1;MATR3;NID1;NOVA2;NPHP3;NREP;OR2A1;PCDH12;PLXDC1;PLXND1;PODXL;PTPRB;RAPGEF5;RORA;SLCO1C1;SMARCE1;SPAAR;SPARC;ST8SIA4;TBCE;TMOD2;WDPCP;ZNF521
GO:0014706	striated muscle tissue development	248	1	1.34	0.74199	1	GJC1
GO:0006091	generation of precursor metabolites and energy	486	2	2.63	0.74329	1	INSR;PCDH12
GO:0098657	import into cell	249	1	1.35	0.74341	1	LRRC8C
GO:0009141	nucleoside triphosphate metabolic process	250	1	1.35	0.74482	1	INSR
GO:0071216	cellular response to biotic stimulus	250	1	1.35	0.74482	1	CARD8
GO:0043269	regulation of ion transport	711	3	3.85	0.7452	1	APLNR;FGF23;HECW2
GO:0072521	purine-containing compound metabolic process	488	2	2.64	0.74535	1	INSR;RORA
GO:0051234	establishment of localization	4665	25	25.24	0.74562	1	ABL2;APLNR;CALCRL;CD93;CDH13;CLN5;CRYZL2P-SEC16B;DPYSL2;FGF23;GIT2;GJC1;HECW2;INSR;KCNN3;LRRC8C;MAD1L1;NPHP3;OSBPL3;RFTN2;SLC25A32;SLC43A3;SLCO1C1;STRADA;SYNE3;WDPCP
GO:1903320	regulation of protein modification by small protein conjugation or removal	251	1	1.36	0.74622	1	DCUN1D2
GO:0080135	regulation of cellular response to stress	714	3	3.86	0.74778	1	CD34;CNTF;SMARCE1
GO:0006814	sodium ion transport	253	1	1.37	0.74899	1	HECW2
GO:0010466	negative regulation of peptidase activity	253	1	1.37	0.74899	1	CARD8
GO:0003015	heart process	255	1	1.38	0.75174	1	GJC1
GO:0007268	chemical synaptic transmission	720	3	3.9	0.75289	1	DGKI;GJC1;TMOD2
GO:0098916	anterograde trans-synaptic signaling	720	3	3.9	0.75289	1	DGKI;GJC1;TMOD2
GO:0045927	positive regulation of growth	256	1	1.39	0.7531	1	INSR
GO:0060828	regulation of canonical Wnt signaling pathway	256	1	1.39	0.7531	1	NPHP3
GO:1903522	regulation of blood circulation	258	1	1.4	0.7558	1	GJC1
GO:0009991	response to extracellular stimulus	499	2	2.7	0.75644	1	FGF23;RNF152
GO:0099537	trans-synaptic signaling	727	3	3.93	0.75874	1	DGKI;GJC1;TMOD2
GO:0051179	localization	5292	28	28.64	0.75929	1	ABL2;APLNR;CALCRL;CD93;CDH13;CDH5;CLN5;CRYZL2P-SEC16B;DPYSL2;ESAM;FGF23;GIT2;GJC1;HECW2;INSR;KCNN3;LRRC8C;MAD1L1;NPHP3;OSBPL3;RFTN2;SLC25A32;SLC43A3;SLCO1C1;STRADA;SYNE3;TOR1AIP2;WDPCP
GO:0002684	positive regulation of immune system process	946	4	5.12	0.75952	1	ABL2;C5AR2;MATR3;SMARCE1
GO:0050730	regulation of peptidyl-tyrosine phosphorylation	261	1	1.41	0.7598	1	CNTF
GO:0090150	establishment of protein localization to membrane	261	1	1.41	0.7598	1	SYNE3
GO:0010558	negative regulation of macromolecule biosynthetic process	1577	7	8.53	0.76009	1	APBB2;BCL6B;ELK3;SCAI;SMARCE1;ZBTB25;ZNF366
GO:0043436	oxoacid metabolic process	948	4	5.13	0.76099	1	INSR;OSBPL3;SCLY;SLC25A32
GO:0006810	transport	4509	24	24.4	0.76186	1	ABL2;APLNR;CALCRL;CD93;CDH13;CLN5;CRYZL2P-SEC16B;DPYSL2;FGF23;GIT2;GJC1;HECW2;INSR;KCNN3;LRRC8C;NPHP3;OSBPL3;RFTN2;SLC25A32;SLC43A3;SLCO1C1;STRADA;SYNE3;WDPCP
GO:0090304	nucleic acid metabolic process	5314	26	28.75	0.76261	1	APBB2;BCL6B;CARD8;CDH13;EBF1;ELK3;ELP4;ERCC5;FGF23;GEN1;INSR;KCNQ1OT1;LHX4;LMO2;NOVA2;PSMA6;RFX8;RORA;SCAI;SMARCE1;SNORA70G;SNORD126;ZBTB25;ZNF366;ZNF521;ZNF585A
GO:0051091	positive regulation of DNA-binding transcription factor activity	264	1	1.43	0.76374	1	PSMA6
GO:0006725	cellular aromatic compound metabolic process	6081	30	32.9	0.76499	1	APBB2;BCL6B;CARD8;CDH13;DPYSL2;EBF1;ELK3;ELP4;ENTPD1;ERCC5;FGF23;GEN1;INSR;KCNQ1OT1;LHX4;LMO2;NOVA2;PSMA6;RFX8;RORA;SCAI;SLC25A32;SLCO1C1;SMARCE1;SNORA70G;SNORD126;ZBTB25;ZNF366;ZNF521;ZNF585A
GO:0051924	regulation of calcium ion transport	265	1	1.43	0.76503	1	APLNR
GO:0044237	cellular metabolic process	9904	54	53.59	0.76569	1	ABL2;AGPAT4;APBB2;APLNR;BCL6B;CARD8;CD34;CDH13;CDH5;CLN5;CNTF;CRYZL2P-SEC16B;DGKH;DGKI;DPYSL2;EBF1;ELK3;ELP4;ENTPD1;ERCC5;FGF23;FLT1;GEN1;HECW2;INSR;KCNQ1OT1;KDR;KRTCAP2;LHX4;LMO2;NOVA2;OSBPL3;PCDH12;PEAK1;PSMA2;PSMA6;PTPRB;RFX8;RNF152;RORA;SCAI;SCLY;SLC25A32;SLCO1C1;SMARCE1;SNORA70G;SNORD126;ST6GALNAC3;ST8SIA4;STRADA;ZBTB25;ZNF366;ZNF521;ZNF585A
GO:0006082	organic acid metabolic process	955	4	5.17	0.76606	1	INSR;OSBPL3;SCLY;SLC25A32
GO:0060284	regulation of cell development	509	2	2.75	0.76616	1	CDH5;PLXND1
GO:0009967	positive regulation of signal transduction	1536	11	8.31	0.76623	1	C5AR2;CDH13;CDH5;FGF23;FLT1;GEN1;INSR;KDR;MAD1L1;NID1;TMOD2
GO:0070663	regulation of leukocyte proliferation	267	1	1.44	0.76761	1	MAD1L1
GO:0071824	protein-DNA complex subunit organization	267	1	1.44	0.76761	1	SMARCE1
GO:0032868	response to insulin	268	1	1.45	0.76888	1	INSR
GO:0044843	cell cycle G1/S phase transition	268	1	1.45	0.76888	1	SMARCE1
GO:0051348	negative regulation of transferase activity	269	1	1.46	0.77015	1	PTPRB
GO:0034765	regulation of ion transmembrane transport	514	2	2.78	0.7709	1	APLNR;HECW2
GO:0061448	connective tissue development	270	1	1.46	0.77142	1	CD34
GO:0010817	regulation of hormone levels	515	2	2.79	0.77183	1	FGF23;SLCO1C1
GO:0006796	phosphate-containing compound metabolic process	2760	16	14.93	0.77533	1	ABL2;AGPAT4;APLNR;CDH5;CNTF;DGKH;DGKI;ENTPD1;FGF23;FLT1;INSR;KDR;PEAK1;PTPRB;RORA;STRADA
GO:0099536	synaptic signaling	750	3	4.06	0.7772	1	DGKI;GJC1;TMOD2
GO:0051246	regulation of protein metabolic process	2626	12	14.21	0.77795	1	APLNR;CARD8;CDH5;CNTF;DCUN1D2;ELP4;FGF23;FLT1;INSR;KDR;PTPRB;STRADA
GO:0051056	regulation of small GTPase mediated signal transduction	304	3	1.64	0.77848	1	ABL2;GIT2;SCAI
GO:0032412	regulation of ion transmembrane transporter activity	276	1	1.49	0.77885	1	HECW2
GO:0051962	positive regulation of nervous system development	276	1	1.49	0.77885	1	PLXND1
GO:1901360	organic cyclic compound metabolic process	6319	31	34.19	0.78174	1	APBB2;BCL6B;CARD8;CDH13;DPYSL2;EBF1;ELK3;ELP4;ENTPD1;ERCC5;FGF23;GEN1;INSR;KCNQ1OT1;LHX4;LMO2;NOVA2;OSBPL3;PSMA6;RFX8;RORA;SCAI;SLC25A32;SLCO1C1;SMARCE1;SNORA70G;SNORD126;ZBTB25;ZNF366;ZNF521;ZNF585A
GO:0051321	meiotic cell cycle	281	1	1.52	0.78486	1	INSR
GO:0034645	cellular macromolecule biosynthetic process	1201	5	6.5	0.78637	1	ELP4;INSR;KRTCAP2;ST6GALNAC3;ST8SIA4
GO:0006793	phosphorus metabolic process	2786	16	15.08	0.78657	1	ABL2;AGPAT4;APLNR;CDH5;CNTF;DGKH;DGKI;ENTPD1;FGF23;FLT1;INSR;KDR;PEAK1;PTPRB;RORA;STRADA
GO:0071840	cellular component organization or biogenesis	6495	42	35.14	0.78855	1	ABL2;APBB2;APLNR;ASAP1;CARD8;CD34;CDH13;CDH5;CDH6;CLN5;CNTF;CRYZL2P-SEC16B;DPYSL2;ELFN1;ESAM;FGD6;FMNL3;GEN1;GJC1;HECW2;INSR;KCNQ1OT1;KDR;KLC1;LHX4;LRRC8C;MAD1L1;NID1;NID2;NOVA2;NPHP3;NREP;PEAK1;PLXND1;PODXL;SMARCE1;SYNE3;TBCE;TMOD2;TOR1AIP2;TUBE1;WDPCP
GO:0006260	DNA replication	285	1	1.54	0.78955	1	GEN1
GO:0043170	macromolecule metabolic process	9920	52	53.68	0.79033	1	ABL2;ANGPT2;APBB2;APLNR;BCL6B;C5AR2;CARD8;CD34;CDH13;CDH5;CLN5;CNTF;CRYZL2P-SEC16B;DCUN1D2;DNM3OS;EBF1;ELK3;ELP4;ERCC5;FGF23;FLT1;FTX;GEN1;HECW2;INSR;KCNQ1OT1;KDR;KRTCAP2;LHX4;LMO2;MATR3;MIR34AHG;NOVA2;PCDH12;PEAK1;PSMA2;PSMA6;PTPRB;RFX8;RNF152;RORA;SCAI;SMARCE1;SNORA70G;SNORD126;ST6GALNAC3;ST8SIA4;STRADA;ZBTB25;ZNF366;ZNF521;ZNF585A
GO:0022898	regulation of transmembrane transporter activity	286	1	1.55	0.7907	1	HECW2
GO:0006520	cellular amino acid metabolic process	287	1	1.55	0.79185	1	SCLY
GO:0051146	striated muscle cell differentiation	287	1	1.55	0.79185	1	TMOD2
GO:0010948	negative regulation of cell cycle process	305	3	1.65	0.7922	1	APBB2;GEN1;MAD1L1
GO:0043270	positive regulation of ion transport	288	1	1.56	0.793	1	APLNR
GO:0046879	hormone secretion	289	1	1.56	0.79414	1	FGF23
GO:0043086	negative regulation of catalytic activity	773	3	4.18	0.7945	1	CARD8;ELFN1;PTPRB
GO:0002366	leukocyte activation involved in immune response	290	1	1.57	0.79527	1	RORA
GO:0051603	proteolysis involved in protein catabolic process	775	3	4.19	0.79595	1	HECW2;PSMA2;PSMA6
GO:0006401	RNA catabolic process	291	1	1.57	0.79639	1	KCNQ1OT1
GO:0030163	protein catabolic process	1000	4	5.41	0.79672	1	CLN5;HECW2;PSMA2;PSMA6
GO:0042886	amide transport	293	1	1.59	0.79863	1	SLC25A32
GO:0051222	positive regulation of protein transport	293	1	1.59	0.79863	1	CRYZL2P-SEC16B
GO:0002263	cell activation involved in immune response	294	1	1.59	0.79973	1	RORA
GO:0044265	cellular macromolecule catabolic process	1006	4	5.44	0.80056	1	HECW2;KCNQ1OT1;PSMA2;PSMA6
GO:0048193	Golgi vesicle transport	295	1	1.6	0.80083	1	CRYZL2P-SEC16B
GO:0048872	homeostasis of number of cells	295	1	1.6	0.80083	1	MYCT1
GO:0010035	response to inorganic substance	548	2	2.97	0.80095	1	FGF23;KDR
GO:0007267	cell-cell signaling	1656	7	8.96	0.80322	1	CD34;DGKI;FGF23;GJC1;NPHP3;PTGIR;TMOD2
GO:0002429	immune response-activating cell surface receptor signaling pathway	298	1	1.61	0.8041	1	C5AR2
GO:0002757	immune response-activating signal transduction	298	1	1.61	0.8041	1	C5AR2
GO:0018193	peptidyl-amino acid modification	1277	7	6.91	0.80498	1	ABL2;CNTF;FLT1;INSR;KDR;KRTCAP2;PEAK1
GO:2000112	regulation of cellular macromolecule biosynthetic process	553	2	2.99	0.80507	1	ELP4;INSR
GO:0031349	positive regulation of defense response	299	1	1.62	0.80518	1	MATR3
GO:0048856	anatomical structure development	5852	46	31.67	0.80568	1	ABL2;ANGPT2;APLNR;ASAP1;CALCRL;CD34;CDH13;CDH5;CDH6;CLN5;CNTF;DPYSL2;ELK3;FGD6;FGF23;FLT1;FMNL3;GIT2;GJC1;HECW2;INSR;KDR;LHX4;MAD1L1;MATR3;NID1;NOVA2;NPHP3;NREP;PCDH12;PEAK1;PLXDC1;PLXND1;PODXL;PTPRB;RAPGEF5;RORA;SMARCE1;SPAAR;SPARC;ST8SIA4;SYNE3;TBCE;TMOD2;WDPCP;ZNF521
GO:0048511	rhythmic process	300	1	1.62	0.80625	1	RORA
GO:0051607	defense response to virus	300	1	1.62	0.80625	1	CARD8
GO:0051054	positive regulation of DNA metabolic process	301	1	1.63	0.80732	1	SMARCE1
GO:0140546	defense response to symbiont	301	1	1.63	0.80732	1	CARD8
GO:0006909	phagocytosis	302	1	1.63	0.80838	1	CD93
GO:0046651	lymphocyte proliferation	303	1	1.64	0.80943	1	MAD1L1
GO:1903311	regulation of mRNA metabolic process	303	1	1.64	0.80943	1	NOVA2
GO:0046483	heterocycle metabolic process	6025	29	32.6	0.80966	1	APBB2;BCL6B;CARD8;CDH13;DPYSL2;EBF1;ELK3;ELP4;ENTPD1;ERCC5;FGF23;GEN1;INSR;KCNQ1OT1;LHX4;LMO2;NOVA2;PSMA6;RFX8;RORA;SCAI;SLC25A32;SMARCE1;SNORA70G;SNORD126;ZBTB25;ZNF366;ZNF521;ZNF585A
GO:0071375	cellular response to peptide hormone stimulus	304	1	1.64	0.81048	1	INSR
GO:1901575	organic substance catabolic process	2089	9	11.3	0.81079	1	CLN5;ENTPD1;FGF23;HECW2;INSR;KCNQ1OT1;PSMA2;PSMA6;SCLY
GO:0034504	protein localization to nucleus	306	1	1.66	0.81256	1	TOR1AIP2
GO:0044403	biological process involved in symbiotic interaction	306	1	1.66	0.81256	1	INSR
GO:0060070	canonical Wnt signaling pathway	306	1	1.66	0.81256	1	NPHP3
GO:0060485	mesenchyme development	309	1	1.67	0.81564	1	APLNR
GO:1904951	positive regulation of establishment of protein localization	309	1	1.67	0.81564	1	CRYZL2P-SEC16B
GO:0006139	nucleobase-containing compound metabolic process	5855	28	31.68	0.81619	1	APBB2;BCL6B;CARD8;CDH13;DPYSL2;EBF1;ELK3;ELP4;ENTPD1;ERCC5;FGF23;GEN1;INSR;KCNQ1OT1;LHX4;LMO2;NOVA2;PSMA6;RFX8;RORA;SCAI;SMARCE1;SNORA70G;SNORD126;ZBTB25;ZNF366;ZNF521;ZNF585A
GO:0007281	germ cell development	310	1	1.68	0.81665	1	ANGPT2
GO:0032943	mononuclear cell proliferation	310	1	1.68	0.81665	1	MAD1L1
GO:0032879	regulation of localization	2103	9	11.38	0.81699	1	ABL2;APLNR;CDH13;CRYZL2P-SEC16B;FGF23;HECW2;INSR;MAD1L1;WDPCP
GO:2001020	regulation of response to DNA damage stimulus	312	1	1.69	0.81867	1	SMARCE1
GO:0055085	transmembrane transport	1548	9	8.38	0.81884	1	APLNR;GJC1;HECW2;INSR;KCNN3;LRRC8C;SLC25A32;SLC43A3;SLCO1C1
GO:0097435	supramolecular fiber organization	809	3	4.38	0.81936	1	CDH5;ESAM;TMOD2
GO:0006915	apoptotic process	1902	8	10.29	0.82037	1	CARD8;CDH5;CNTF;ERCC5;KDR;LHX4;PLXND1;RNF152
GO:0051716	cellular response to stimulus	7523	43	40.71	0.82053	1	ABL2;ANGPT2;APBB2;APLNR;C5AR2;CALCRL;CARD8;CD34;CDH13;CDH5;CDH6;CNTF;DGKH;DGKI;DPYSL2;ELK3;ERCC5;FGF23;FLT1;GEN1;GIT2;INSR;KDR;LMO2;LRRC8C;MAD1L1;NID1;NPHP3;NREP;OR2A1;PLXND1;PTGIR;RAPGEF5;RASGRP3;RNF152;RORA;SCAI;SMAD5-AS1;SMARCE1;SPAAR;TMOD2;WDPCP;ZNF366
GO:0009416	response to light stimulus	314	1	1.7	0.82066	1	ERCC5
GO:0016236	macroautophagy	314	1	1.7	0.82066	1	KDR
GO:1902105	regulation of leukocyte differentiation	315	1	1.7	0.82164	1	SMARCE1
GO:0009117	nucleotide metabolic process	578	2	3.13	0.82455	1	INSR;RORA
GO:0019058	viral life cycle	318	1	1.72	0.82457	1	INSR
GO:0032409	regulation of transporter activity	318	1	1.72	0.82457	1	HECW2
GO:0000377	RNA splicing, via transesterification reactions with bulged adenosine as nucleophile	319	1	1.73	0.82554	1	NOVA2
GO:0000398	mRNA splicing, via spliceosome	319	1	1.73	0.82554	1	NOVA2
GO:0008219	cell death	2123	9	11.49	0.8256	1	CARD8;CD34;CDH5;CNTF;ERCC5;KDR;LHX4;PLXND1;RNF152
GO:0098662	inorganic cation transmembrane transport	820	3	4.44	0.82643	1	APLNR;HECW2;KCNN3
GO:0044057	regulation of system process	581	2	3.14	0.82676	1	CALCRL;GJC1
GO:0016567	protein ubiquitination	821	3	4.44	0.82706	1	DCUN1D2;HECW2;RNF152
GO:0051276	chromosome organization	607	4	3.28	0.82857	1	GEN1;HECW2;MAD1L1;SMARCE1
GO:0000375	RNA splicing, via transesterification reactions	323	1	1.75	0.82935	1	NOVA2
GO:0046394	carboxylic acid biosynthetic process	323	1	1.75	0.82935	1	OSBPL3
GO:0050778	positive regulation of immune response	587	2	3.18	0.83112	1	C5AR2;MATR3
GO:0016053	organic acid biosynthetic process	325	1	1.76	0.83123	1	OSBPL3
GO:0090407	organophosphate biosynthetic process	588	2	3.18	0.83184	1	AGPAT4;DGKH
GO:0002768	immune response-regulating cell surface receptor signaling pathway	326	1	1.76	0.83216	1	C5AR2
GO:0001933	negative regulation of protein phosphorylation	328	1	1.77	0.834	1	PTPRB
GO:0006913	nucleocytoplasmic transport	329	1	1.78	0.83492	1	STRADA
GO:0051169	nuclear transport	329	1	1.78	0.83492	1	STRADA
GO:0071214	cellular response to abiotic stimulus	329	1	1.78	0.83492	1	LRRC8C
GO:0104004	cellular response to environmental stimulus	329	1	1.78	0.83492	1	LRRC8C
GO:0002521	leukocyte differentiation	593	2	3.21	0.83539	1	RORA;SMARCE1
GO:0030111	regulation of Wnt signaling pathway	332	1	1.8	0.83763	1	NPHP3
GO:0032386	regulation of intracellular transport	333	1	1.8	0.83852	1	CRYZL2P-SEC16B
GO:0062197	cellular response to chemical stress	333	1	1.8	0.83852	1	LRRC8C
GO:0016042	lipid catabolic process	334	1	1.81	0.83941	1	FGF23
GO:0051235	maintenance of location	334	1	1.81	0.83941	1	APLNR
GO:0048545	response to steroid hormone	335	1	1.81	0.8403	1	ZNF366
GO:0045787	positive regulation of cell cycle	356	3	1.93	0.84233	1	GEN1;INSR;MAD1L1
GO:0012501	programmed cell death	1958	8	10.59	0.84431	1	CARD8;CDH5;CNTF;ERCC5;KDR;LHX4;PLXND1;RNF152
GO:0070588	calcium ion transmembrane transport	340	1	1.84	0.84465	1	APLNR
GO:0045861	negative regulation of proteolysis	341	1	1.85	0.84551	1	CARD8
GO:0007517	muscle organ development	342	1	1.85	0.84636	1	CNTF
GO:0032787	monocarboxylic acid metabolic process	610	2	3.3	0.84695	1	INSR;OSBPL3
GO:0007049	cell cycle	1797	9	9.72	0.847	1	APBB2;GEN1;HECW2;INSR;MAD1L1;SMARCE1;STRADA;TBCE;TUBE1
GO:0051726	regulation of cell cycle	1122	6	6.07	0.84773	1	APBB2;GEN1;HECW2;INSR;MAD1L1;SMARCE1
GO:0070661	leukocyte proliferation	345	1	1.87	0.84889	1	MAD1L1
GO:0048585	negative regulation of response to stimulus	1666	15	9.01	0.85087	1	ABL2;ANGPT2;APLNR;C5AR2;CALCRL;CARD8;CD34;CDH5;NPHP3;PTGIR;RNF152;RORA;SCAI;SPAAR;ZNF366
GO:0006325	chromatin organization	618	2	3.34	0.85213	1	KCNQ1OT1;SMARCE1
GO:0061024	membrane organization	865	3	4.68	0.85298	1	ASAP1;CRYZL2P-SEC16B;TOR1AIP2
GO:0051049	regulation of transport	1766	7	9.56	0.85328	1	ABL2;APLNR;CDH13;CRYZL2P-SEC16B;FGF23;HECW2;INSR
GO:0006974	cellular response to DNA damage stimulus	866	3	4.69	0.85353	1	ERCC5;GEN1;SMARCE1
GO:0008150	biological_process	18241	99	98.7	0.8544	1	ABL2;AGPAT4;ANGPT2;APBB2;APLNR;ASAP1;BCL6B;C5AR2;CALCRL;CARD8;CD34;CD93;CDH13;CDH5;CDH6;CLN5;CNTF;CRYZL2P-SEC16B;DCUN1D2;DGKH;DGKI;DNM3OS;DPYSL2;EBF1;ELFN1;ELK3;ELP4;ENTPD1;ERCC5;ESAM;FGD6;FGF23;FLT1;FMNL3;FTX;GEN1;GIT2;GJC1;HECW2;INSR;KCNN3;KCNQ1OT1;KDR;KLC1;KRTCAP2;LHX4;LMO2;LRRC8C;MAD1L1;MATR3;MIR34AHG;MYCT1;NHSL2;NID1;NID2;NOVA2;NPHP3;NREP;OR2A1;OSBPL3;PCDH12;PEAK1;PLXDC1;PLXND1;PODXL;PSMA2;P…
GO:1902533	positive regulation of intracellular signal transduction	1000	8	5.41	0.85462	1	C5AR2;CDH13;FGF23;FLT1;GEN1;INSR;KDR;MAD1L1
GO:0034660	ncRNA metabolic process	624	2	3.38	0.85591	1	ELP4;KCNQ1OT1
GO:0002376	immune system process	2827	12	15.3	0.85646	1	ABL2;BCL6B;C5AR2;CARD8;CD34;CD93;FLT1;KDR;MAD1L1;MATR3;RORA;SMARCE1
GO:0010038	response to metal ion	357	1	1.93	0.85859	1	FGF23
GO:0010647	positive regulation of cell communication	1727	11	9.34	0.85934	1	C5AR2;CDH13;CDH5;FGF23;FLT1;GEN1;INSR;KDR;MAD1L1;NID1;TMOD2
GO:0048584	positive regulation of response to stimulus	2224	14	12.03	0.85983	1	C5AR2;CDH13;CDH5;CNTF;FGF23;FLT1;GEN1;INSR;KDR;MAD1L1;MATR3;NID1;SMARCE1;TMOD2
GO:0002460	adaptive immune response based on somatic recombination of immune receptors built from immunoglobulin superfamily domains	359	1	1.94	0.86015	1	RORA
GO:0046486	glycerolipid metabolic process	392	3	2.12	0.86028	1	AGPAT4;DGKH;DGKI
GO:0023056	positive regulation of signaling	1731	11	9.37	0.86092	1	C5AR2;CDH13;CDH5;FGF23;FLT1;GEN1;INSR;KDR;MAD1L1;NID1;TMOD2
GO:0051346	negative regulation of hydrolase activity	360	1	1.95	0.86092	1	CARD8
GO:0046907	intracellular transport	1572	6	8.51	0.86318	1	CLN5;CRYZL2P-SEC16B;SLC25A32;STRADA;SYNE3;WDPCP
GO:1901565	organonitrogen compound catabolic process	1352	5	7.32	0.86456	1	CLN5;HECW2;PSMA2;PSMA6;SCLY
GO:0045862	positive regulation of proteolysis	365	1	1.98	0.86472	1	CARD8
GO:0050794	regulation of cellular process	11139	63	60.27	0.86503	1	ABL2;ANGPT2;APBB2;APLNR;ASAP1;BCL6B;C5AR2;CALCRL;CARD8;CD34;CDH13;CDH5;CDH6;CNTF;CRYZL2P-SEC16B;DGKH;DGKI;DPYSL2;EBF1;ELK3;ELP4;ERCC5;ESAM;FGF23;FLT1;GEN1;GIT2;HECW2;INSR;KCNQ1OT1;KDR;LHX4;LMO2;MAD1L1;NID1;NOVA2;NPHP3;NREP;OR2A1;PEAK1;PLXND1;PODXL;PSMA6;PTGIR;PTPRB;RAPGEF5;RASGRP3;RFX8;RNF152;RORA;SCAI;SLCO1C1;SMAD5-AS1;SMARCE1;SPAAR;SPARC;STRADA;TMOD2;WDPCP;ZBTB25;ZNF366;ZNF521;ZNF585A
GO:1901698	response to nitrogen compound	1126	4	6.09	0.86584	1	CDH13;INSR;RFTN2;SPAAR
GO:1901653	cellular response to peptide	369	1	2	0.86768	1	INSR
GO:0009057	macromolecule catabolic process	1360	5	7.36	0.86794	1	CLN5;HECW2;KCNQ1OT1;PSMA2;PSMA6
GO:0032446	protein modification by small protein conjugation	895	3	4.84	0.86868	1	DCUN1D2;HECW2;RNF152
GO:0042326	negative regulation of phosphorylation	371	1	2.01	0.86914	1	PTPRB
GO:0045786	negative regulation of cell cycle	391	3	2.12	0.86961	1	APBB2;GEN1;MAD1L1
GO:0071417	cellular response to organonitrogen compound	647	2	3.5	0.86962	1	INSR;SPAAR
GO:0051172	negative regulation of nitrogen compound metabolic process	2451	10	13.26	0.86973	1	APBB2;BCL6B;CARD8;CD34;ELK3;PTPRB;SCAI;SMARCE1;ZBTB25;ZNF366
GO:0050767	regulation of neurogenesis	372	1	2.01	0.86986	1	PLXND1
GO:0051050	positive regulation of transport	899	3	4.86	0.87066	1	APLNR;CRYZL2P-SEC16B;INSR
GO:0044281	small molecule metabolic process	1814	7	9.82	0.87172	1	ENTPD1;FGF23;INSR;OSBPL3;RORA;SCLY;SLC25A32
GO:0098660	inorganic ion transmembrane transport	912	3	4.93	0.87692	1	APLNR;HECW2;KCNN3
GO:0036211	protein modification process	3604	17	19.5	0.87891	1	ABL2;APLNR;CDH5;CNTF;DCUN1D2;FGF23;FLT1;HECW2;INSR;KDR;KRTCAP2;PEAK1;PTPRB;RNF152;ST6GALNAC3;ST8SIA4;STRADA
GO:0044092	negative regulation of molecular function	1156	4	6.26	0.87901	1	CARD8;ELFN1;HECW2;PTPRB
GO:0051641	cellular localization	3313	14	17.93	0.87909	1	APLNR;CALCRL;CDH13;CDH5;CLN5;CRYZL2P-SEC16B;ESAM;GIT2;MAD1L1;SLC25A32;STRADA;SYNE3;TOR1AIP2;WDPCP
GO:0051668	localization within membrane	665	2	3.6	0.87951	1	CDH13;SYNE3
GO:0033036	macromolecule localization	2909	12	15.74	0.88167	1	CALCRL;CDH5;CRYZL2P-SEC16B;ESAM;OSBPL3;RFTN2;SLC43A3;SLCO1C1;STRADA;SYNE3;TOR1AIP2;WDPCP
GO:0098655	cation transmembrane transport	931	3	5.04	0.88558	1	APLNR;HECW2;KCNN3
GO:0003006	developmental process involved in reproduction	939	3	5.08	0.88907	1	ANGPT2;INSR;KDR
GO:0008152	metabolic process	11929	62	64.55	0.88915	1	ABL2;AGPAT4;ANGPT2;APBB2;APLNR;BCL6B;C5AR2;CARD8;CD34;CDH13;CDH5;CLN5;CNTF;CRYZL2P-SEC16B;DCUN1D2;DGKH;DGKI;DNM3OS;DPYSL2;EBF1;ELK3;ELP4;ENTPD1;ERCC5;FGF23;FLT1;FTX;GEN1;HECW2;INSR;KCNQ1OT1;KDR;KRTCAP2;LHX4;LMO2;MATR3;MIR34AHG;NOVA2;NPHP3;OSBPL3;PCDH12;PEAK1;PSMA2;PSMA6;PTPRB;RFX8;RNF152;RORA;SCAI;SCLY;SLC25A32;SLCO1C1;SMARCE1;SNORA70G;SNORD126;ST6GALNAC3;ST8SIA4;STRADA;ZBTB25;ZNF366;ZNF521;ZNF58…
GO:0051649	establishment of localization in cell	2090	8	11.31	0.89094	1	CLN5;CRYZL2P-SEC16B;GIT2;MAD1L1;SLC25A32;STRADA;SYNE3;WDPCP
GO:0031324	negative regulation of cellular metabolic process	2309	9	12.49	0.89164	1	APBB2;BCL6B;CD34;ELK3;PTPRB;SCAI;SMARCE1;ZBTB25;ZNF366
GO:1903706	regulation of hemopoiesis	409	1	2.21	0.894	1	SMARCE1
GO:0060537	muscle tissue development	410	1	2.22	0.89459	1	GJC1
GO:0006812	cation transport	1200	4	6.49	0.89634	1	APLNR;CALCRL;HECW2;KCNN3
GO:1901699	cellular response to nitrogen compound	700	2	3.79	0.89681	1	INSR;SPAAR
GO:0052548	regulation of endopeptidase activity	415	1	2.25	0.89747	1	CARD8
GO:0001503	ossification	416	1	2.25	0.89804	1	FGF23
GO:0001558	regulation of cell growth	417	1	2.26	0.8986	1	DPYSL2
GO:0043434	response to peptide hormone	419	1	2.27	0.89972	1	INSR
GO:0050911	detection of chemical stimulus involved in sensory perception of smell	420	1	2.27	0.90028	1	OR2A1
GO:0022412	cellular process involved in reproduction in multicellular organism	421	1	2.28	0.90083	1	ANGPT2
GO:0050896	response to stimulus	9051	52	48.98	0.90088	1	ABL2;ANGPT2;APBB2;APLNR;BCL6B;C5AR2;CALCRL;CARD8;CD34;CDH13;CDH5;CDH6;CNTF;DGKH;DGKI;DPYSL2;ELK3;ENTPD1;ERCC5;FGF23;FLT1;GEN1;GIT2;INSR;KDR;LHX4;LMO2;LRRC8C;MAD1L1;MATR3;NID1;NOVA2;NPHP3;NREP;OR2A1;PLXND1;PSMA2;PSMA6;PTGIR;RAPGEF5;RASGRP3;RFTN2;RNF152;RORA;SCAI;SMAD5-AS1;SMARCE1;SPAAR;TBCE;TMOD2;WDPCP;ZNF366
GO:0044260	cellular macromolecule metabolic process	3204	13	17.34	0.9041	1	ELP4;ERCC5;GEN1;HECW2;INSR;KCNQ1OT1;KRTCAP2;PCDH12;PSMA2;PSMA6;SMARCE1;ST6GALNAC3;ST8SIA4
GO:0045936	negative regulation of phosphate metabolic process	429	1	2.32	0.90514	1	PTPRB
GO:0009410	response to xenobiotic stimulus	430	1	2.33	0.90567	1	RORA
GO:0010563	negative regulation of phosphorus metabolic process	430	1	2.33	0.90567	1	PTPRB
GO:0034470	ncRNA processing	430	1	2.33	0.90567	1	ELP4
GO:0009987	cellular process	16737	91	90.56	0.90601	1	ABL2;AGPAT4;ANGPT2;APBB2;APLNR;ASAP1;BCL6B;C5AR2;CALCRL;CARD8;CD34;CD93;CDH13;CDH5;CDH6;CLN5;CNTF;CRYZL2P-SEC16B;DGKH;DGKI;DPYSL2;EBF1;ELFN1;ELK3;ELP4;ENTPD1;ERCC5;ESAM;FGD6;FGF23;FLT1;FMNL3;GEN1;GIT2;GJC1;HECW2;INSR;KCNN3;KCNQ1OT1;KDR;KLC1;KRTCAP2;LHX4;LMO2;LRRC8C;MAD1L1;NHSL2;NID1;NID2;NOVA2;NPHP3;NREP;OR2A1;OSBPL3;PCDH12;PEAK1;PLXND1;PODXL;PSMA2;PSMA6;PTGIR;PTPRB;RAPGEF5;RASGRP3;RFX8;RNF152;RO…
GO:0006396	RNA processing	1233	4	6.67	0.90788	1	ELP4;NOVA2;SNORA70G;SNORD126
GO:0007600	sensory perception	988	3	5.35	0.90844	1	CLN5;GJC1;OR2A1
GO:1901576	organic substance biosynthetic process	5780	27	31.28	0.91066	1	AGPAT4;APBB2;BCL6B;CARD8;CDH13;DGKH;EBF1;ELK3;ELP4;FGF23;INSR;KDR;KRTCAP2;LHX4;LMO2;OSBPL3;PSMA6;RFX8;RORA;SCAI;SMARCE1;ST6GALNAC3;ST8SIA4;ZBTB25;ZNF366;ZNF521;ZNF585A
GO:0050804	modulation of chemical synaptic transmission	443	1	2.4	0.91224	1	DGKI
GO:0099177	regulation of trans-synaptic signaling	444	1	2.4	0.91273	1	DGKI
GO:0007608	sensory perception of smell	446	1	2.41	0.91369	1	OR2A1
GO:0052547	regulation of peptidase activity	446	1	2.41	0.91369	1	CARD8
GO:1903829	positive regulation of protein localization	449	1	2.43	0.91512	1	CRYZL2P-SEC16B
GO:0016055	Wnt signaling pathway	450	1	2.43	0.91559	1	NPHP3
GO:0198738	cell-cell signaling by wnt	452	1	2.45	0.91653	1	NPHP3
GO:0008380	RNA splicing	457	1	2.47	0.91882	1	NOVA2
GO:0050877	nervous system process	1516	5	8.2	0.92108	1	CLN5;GJC1;INSR;OR2A1;TMOD2
GO:0009617	response to bacterium	761	2	4.12	0.92159	1	CARD8;PTGIR
GO:0070647	protein modification by small protein conjugation or removal	1028	3	5.56	0.92194	1	DCUN1D2;HECW2;RNF152
GO:0051240	positive regulation of multicellular organismal process	1525	10	8.25	0.92196	1	ANGPT2;APLNR;CARD8;CD34;CDH5;FLT1;KDR;PLXND1;RORA;SMARCE1
GO:0023061	signal release	465	1	2.52	0.92235	1	FGF23
GO:0050907	detection of chemical stimulus involved in sensory perception	466	1	2.52	0.92278	1	OR2A1
GO:0006417	regulation of translation	467	1	2.53	0.92321	1	ELP4
GO:0006259	DNA metabolic process	1038	3	5.62	0.92503	1	ERCC5;GEN1;SMARCE1
GO:0016570	histone modification	472	1	2.55	0.92532	1	APLNR
GO:0010243	response to organonitrogen compound	1040	3	5.63	0.92563	1	CDH13;INSR;SPAAR
GO:1901135	carbohydrate derivative metabolic process	1083	5	5.86	0.92736	1	INSR;KRTCAP2;RORA;ST6GALNAC3;ST8SIA4
GO:0034641	cellular nitrogen compound metabolic process	6728	33	36.41	0.92876	1	APBB2;BCL6B;CARD8;CD34;CDH13;CLN5;DPYSL2;EBF1;ELK3;ELP4;ENTPD1;ERCC5;FGF23;GEN1;INSR;KCNQ1OT1;LHX4;LMO2;NOVA2;PSMA6;RFX8;RORA;SCAI;SLC25A32;SMARCE1;SNORA70G;SNORD126;ST6GALNAC3;ST8SIA4;ZBTB25;ZNF366;ZNF521;ZNF585A
GO:0002764	immune response-regulating signaling pathway	483	1	2.61	0.92976	1	C5AR2
GO:0016049	cell growth	485	1	2.62	0.93054	1	DPYSL2
GO:0051223	regulation of protein transport	492	1	2.66	0.9332	1	CRYZL2P-SEC16B
GO:0006397	mRNA processing	495	1	2.68	0.93431	1	NOVA2
GO:0009593	detection of chemical stimulus	501	1	2.71	0.93647	1	OR2A1
GO:1901652	response to peptide	505	1	2.73	0.93787	1	INSR
GO:0031400	negative regulation of protein modification process	509	1	2.75	0.93924	1	PTPRB
GO:0044238	primary metabolic process	10453	52	56.56	0.94129	1	ABL2;AGPAT4;APBB2;APLNR;BCL6B;CARD8;CDH13;CDH5;CLN5;CNTF;DCUN1D2;DGKH;DGKI;DPYSL2;EBF1;ELK3;ELP4;ENTPD1;ERCC5;FGF23;FLT1;GEN1;HECW2;INSR;KCNQ1OT1;KDR;KRTCAP2;LHX4;LMO2;NOVA2;NPHP3;OSBPL3;PCDH12;PEAK1;PSMA2;PSMA6;PTPRB;RFX8;RNF152;RORA;SCAI;SCLY;SMARCE1;SNORA70G;SNORD126;ST6GALNAC3;ST8SIA4;STRADA;ZBTB25;ZNF366;ZNF521;ZNF585A
GO:0070201	regulation of establishment of protein localization	517	1	2.8	0.9419	1	CRYZL2P-SEC16B
GO:0032880	regulation of protein localization	832	2	4.5	0.94343	1	CRYZL2P-SEC16B;WDPCP
GO:0007606	sensory perception of chemical stimulus	524	1	2.84	0.94412	1	OR2A1
GO:0007005	mitochondrion organization	527	1	2.85	0.94505	1	KDR
GO:0050906	detection of stimulus involved in sensory perception	531	1	2.87	0.94627	1	OR2A1
GO:0043412	macromolecule modification	3823	18	20.69	0.94652	1	ABL2;APLNR;CDH5;CNTF;DCUN1D2;ELP4;FGF23;FLT1;HECW2;INSR;KDR;KRTCAP2;PEAK1;PTPRB;RNF152;ST6GALNAC3;ST8SIA4;STRADA
GO:0034248	regulation of cellular amide metabolic process	532	1	2.88	0.94657	1	ELP4
GO:0044271	cellular nitrogen compound biosynthetic process	4779	23	25.86	0.94735	1	APBB2;BCL6B;CARD8;CD34;CDH13;EBF1;ELK3;ELP4;FGF23;INSR;LHX4;LMO2;PSMA6;RFX8;RORA;SCAI;SMARCE1;ST6GALNAC3;ST8SIA4;ZBTB25;ZNF366;ZNF521;ZNF585A
GO:0006807	nitrogen compound metabolic process	9942	49	53.8	0.94745	1	ABL2;APBB2;APLNR;BCL6B;CARD8;CD34;CDH13;CDH5;CLN5;CNTF;DCUN1D2;DPYSL2;EBF1;ELK3;ELP4;ENTPD1;ERCC5;FGF23;FLT1;GEN1;HECW2;INSR;KCNQ1OT1;KDR;KRTCAP2;LHX4;LMO2;NOVA2;PEAK1;PSMA2;PSMA6;PTPRB;RFX8;RNF152;RORA;SCAI;SCLY;SLC25A32;SLCO1C1;SMARCE1;SNORA70G;SNORD126;ST6GALNAC3;ST8SIA4;STRADA;ZBTB25;ZNF366;ZNF521;ZNF585A
[truncated: 4,930 more rows]
