# Supplementary material for: The oncogenic lncRNA MIR503HG suppresses cellular senescence counteracting supraphysiological androgen treatment in prostate cancer
Source: J Exp Clin Cancer Res. 2024 Dec 16;43:321. doi: 10.1186/s13046-024-03233-2 (PMC11648305; doi:10.1186/s13046-024-03233-2)
Supplement: Supplementary file 3 — Supplementary Material 3. [file 13046_2024_3233_MOESM3_ESM.xlsx]

## Sheet: Sheet1
gene	correlation	pvalue
AL356273.3	0.715126	2.95404e-109
CYTOR	0.710984	1.86556e-107
MIR4435-2HG	0.687133	1.11995e-97
AC108463.1	0.679088	1.37332e-94
STARD4-AS1	0.67083	1.60958e-91
AC025569.1	0.662857	1.19406e-88
MEF2C-AS2	0.66277	1.28144e-88
AL391845.2	0.65741	9.7189e-87
MAPK6P3	0.657071	1.27347e-86
AC110611.2	0.65307	3.02965e-85
RN7SKP16	0.647811	1.81661e-83
ST3GAL6-AS1	0.64516	1.38725e-82
RASGRP3	0.641828	1.73536e-81
LMO2	0.641279	2.6237e-81
AC018607.1	0.639781	8.06653e-81
RN7SKP287	0.639356	1.10804e-80
NCK1-DT	0.636023	1.31471e-79
AC068491.2	0.634798	3.2374e-79
APBB2	0.634733	3.39622e-79
AP001442.1	0.634495	4.04341e-79
AC079210.1	0.633947	6.03933e-79
HECW2	0.631915	2.65816e-78
RNU6-97P	0.628884	2.37344e-77
RPS26P21	0.628671	2.76643e-77
AC138832.1	0.628049	4.32013e-77
AC006270.1	0.624986	3.82738e-76
AL513327.1	0.620957	6.50454e-75
AC008264.2	0.61863	3.27576e-74
APLNR	0.618472	3.65565e-74
PTGIR	0.617899	5.4324e-74
RPL21P8	0.6177	6.23215e-74
AC106845.1	0.616982	1.02199e-73
NCOA7-AS1	0.615554	2.72142e-73
AC011676.5	0.615061	3.81318e-73
Y_RNA	0.613657	9.92839e-73
AL117209.1	0.613395	1.18638e-72
AL139286.2	0.611089	5.64579e-72
AC009269.5	0.609238	1.95617e-71
AC096921.2	0.608178	3.97035e-71
AC025268.1	0.607682	5.52434e-71
AC108463.3	0.605355	2.58204e-70
B4GALT4-AS1	0.605331	2.62333e-70
AC110611.1	0.604016	6.23737e-70
MANEA-DT	0.603717	7.58946e-70
SMAD1-AS1	0.601621	2.98763e-69
NREP	0.601002	4.4679e-69
LINC01600	0.600414	6.54586e-69
AL583722.3	0.598708	1.97208e-68
SPAAR	0.598147	2.82998e-68
AC104758.1	0.598076	2.96254e-68
AC093726.2	0.597276	4.95379e-68
MPRIP-AS1	0.596274	9.40836e-68
AL008730.1	0.595752	1.31253e-67
NOL4L	0.595735	1.32711e-67
AC092567.2	0.594776	2.44428e-67
AC119674.1	0.594093	3.7719e-67
PLXDC1	0.593459	5.63587e-67
MYCT1	0.591059	2.55728e-66
LINC02521	0.59029	4.14307e-66
AC090018.1	0.589772	5.72634e-66
XPC-AS1	0.589714	5.93688e-66
N4BP2L2-IT2	0.589683	6.05259e-66
RAPGEF5	0.589244	7.96177e-66
RPL7L1P12	0.589191	8.22795e-66
LRRC8C	0.589098	8.71858e-66
PODXL	0.588917	9.76014e-66
CARD8	0.588885	9.95864e-66
AL157394.3	0.587987	1.7404e-65
RPS15AP39	0.587843	1.90378e-65
AL049840.6	0.587589	2.2281e-65
AC005856.1	0.587195	2.84371e-65
PCDH12	0.58709	3.03622e-65
NID1	0.586387	4.68839e-65
PTPRB	0.586129	5.4958e-65
DNAJB6P8	0.586047	5.78138e-65
Z99289.1	0.585372	8.76219e-65
SYNE3	0.585297	9.1742e-65
RPS6KA2-IT1	0.584908	1.16562e-64
AC073593.2	0.584549	1.45309e-64
AC007362.1	0.584468	1.52664e-64
AL356275.1	0.584419	1.57354e-64
AP001432.1	0.583574	2.63973e-64
DNM3OS	0.583262	3.19452e-64
Y_RNA	0.583101	3.52529e-64
RFTN2	0.58296	3.84085e-64
FAM122C	0.582502	5.0771e-64
DAAM2-AS1	0.582422	5.33076e-64
AC009682.1	0.581733	8.1058e-64
AC135279.3	0.581559	9.01029e-64
AC131025.3	0.581342	1.02793e-63
AC104984.2	0.580436	1.77965e-63
AL357153.2	0.580157	2.10681e-63
GIMAP5	0.579709	2.76117e-63
AC103876.1	0.57968	2.80938e-63
Y_RNA	0.579479	3.17203e-63
AC107398.1	0.579399	3.32791e-63
AC104656.1	0.579218	3.71211e-63
PRKG1-AS1	0.579157	3.85007e-63
AC010265.1	0.579123	3.9301e-63
GJC1	0.579015	4.19431e-63
LINC01829	0.578397	6.08349e-63
AC092301.1	0.577921	8.0927e-63
CBX3P3	0.577665	9.43267e-63
L3MBTL4-AS1	0.577638	9.58999e-63
AL031658.1	0.577352	1.13798e-62
AL590128.1	0.576299	2.13431e-62
RNF152	0.575341	3.77461e-62
RDM1P5	0.574827	5.12254e-62
ZNF433-AS1	0.574011	8.30565e-62
TMSB15B-AS1	0.573574	1.07519e-61
AP003555.1	0.573449	1.1575e-61
TRAPPC12-AS1	0.573416	1.18033e-61
EIF2S2P6	0.573383	1.20397e-61
AC009120.2	0.573159	1.37383e-61
RFX8	0.572833	1.66464e-61
AC087749.1	0.572607	1.9019e-61
AL133476.1	0.572058	2.62682e-61
AC022497.1	0.571941	2.81398e-61
AC010320.4	0.57161	3.41836e-61
AIG1P1	0.571314	4.06618e-61
AC009505.1	0.571301	4.09723e-61
AC090186.1	0.570817	5.43897e-61
AC068790.3	0.570806	5.47484e-61
Y_RNA	0.570312	7.30512e-61
AC016542.2	0.569444	1.21218e-60
AC097459.1	0.569374	1.26241e-60
ZNF415P1	0.569332	1.29356e-60
ST8SIA4	0.569112	1.47095e-60
PPM1F-AS1	0.568865	1.69816e-60
AP002985.1	0.568596	1.98509e-60
RNU6-644P	0.568588	1.99386e-60
FRG1HP	0.568447	2.1641e-60
C5AR2	0.568179	2.52798e-60
FMNL3	0.567314	4.17216e-60
LINC02582	0.567117	4.67483e-60
AL445465.1	0.566963	5.10895e-60
RNGTTP1	0.566806	5.59415e-60
AP001596.1	0.56659	6.33537e-60
SRP54-AS1	0.566548	6.49052e-60
AC026894.1	0.566127	8.27631e-60
AL645924.2	0.565965	9.08446e-60
AC004918.3	0.565884	9.51756e-60
RNU4-31P	0.565848	9.71614e-60
AL590723.1	0.565739	1.03474e-59
AC004039.1	0.565738	1.03521e-59
AC020915.2	0.565495	1.19007e-59
CDC42-IT1	0.565095	1.49791e-59
LRRC8C-DT	0.564818	1.75536e-59
VDAC1P8	0.564782	1.79156e-59
AC027514.1	0.563975	2.84442e-59
AL451063.1	0.5639	2.96817e-59
RN7SKP64	0.563611	3.50092e-59
AL442125.1	0.563537	3.65301e-59
TRAF3IP2-AS1	0.563277	4.23655e-59
AC004491.1	0.562578	6.30651e-59
AL050320.1	0.562177	7.92242e-59
AC112128.1	0.562002	8.75301e-59
AL157938.3	0.561796	9.8336e-59
FTX	0.561783	9.90675e-59
AL139274.1	0.561772	9.96879e-59
AC105001.1	0.561622	1.08583e-58
AL590422.1	0.561216	1.3662e-58
AC131009.4	0.560878	1.65481e-58
AC078795.1	0.560816	1.71354e-58
AFAP1L1	0.560503	2.04468e-58
HDAC2-AS2	0.560318	2.27078e-58
AC009063.3	0.560313	2.27679e-58
AC079331.1	0.559882	2.90397e-58
HEXD-IT1	0.559841	2.97134e-58
PSMA2	0.559818	3.01039e-58
AC008873.1	0.559682	3.2504e-58
BACH1-IT2	0.55935	3.91813e-58
RNU1-109P	0.559136	4.41852e-58
AC099506.1	0.559081	4.55623e-58
Vault	0.559054	4.62564e-58
INSR	0.55896	4.87747e-58
NOVA2	0.558797	5.34548e-58
U73169.1	0.558694	5.66526e-58
DCUN1D2-AS	0.558652	5.79884e-58
NPHP3	0.558174	7.58301e-58
CLN5	0.558156	7.65971e-58
CD34	0.55804	8.17307e-58
SMAD5-AS1	0.557958	8.5552e-58
LINC02795	0.557721	9.77246e-58
AL161672.1	0.557497	1.10756e-57
AL365436.1	0.557467	1.12621e-57
CACYBPP1	0.55743	1.14991e-57
DDTP1	0.5573	1.23674e-57
RASGRP3-AS1	0.55696	1.49518e-57
AC027348.2	0.556835	1.60309e-57
AC127024.5	0.55673	1.69945e-57
SCAT2	0.556697	1.73157e-57
MCPH1-AS1	0.555856	2.76466e-57
AL031670.1	0.55545	3.4657e-57
RN7SL801P	0.555268	3.83414e-57
CFAP44-AS1	0.55513	4.13783e-57
AL589765.3	0.554744	5.12509e-57
RNU6-723P	0.554666	5.35216e-57
AP003117.1	0.554461	5.99365e-57
PLCE1-AS2	0.55379	8.68911e-57
Y_RNA	0.553784	8.71657e-57
AC100830.1	0.553678	9.23924e-57
ASAP1	0.55353	1.00294e-56
TMEM233	0.553281	1.15003e-56
AC009093.2	0.553168	1.22421e-56
AC055811.3	0.552811	1.49044e-56
RPL38P5	0.552739	1.54993e-56
AL355297.1	0.552732	1.55629e-56
TET2-AS1	0.552573	1.69815e-56
ANGPT2	0.552413	1.85482e-56
AC105114.2	0.552262	2.01571e-56
OR7E1P	0.5522	2.08547e-56
AC020916.2	0.551611	2.88023e-56
RNU2-39P	0.551549	2.97943e-56
AC055811.4	0.551506	3.05168e-56
ELK3	0.551491	3.07528e-56
TH2LCRR	0.551413	3.21064e-56
AL135841.1	0.551079	3.85537e-56
AL591684.2	0.550925	4.19245e-56
RNU6-1045P	0.550444	5.45233e-56
AC092755.2	0.550404	5.57336e-56
AC017101.1	0.550396	5.59709e-56
AC026348.1	0.550283	5.95443e-56
GARS1-DT	0.550216	6.17442e-56
AC010359.3	0.550117	6.52023e-56
AL353804.2	0.550074	6.67325e-56
AC090971.5	0.549668	8.32609e-56
AC020913.3	0.549627	8.51117e-56
RNU6-653P	0.549532	8.9647e-56
AC004951.1	0.549471	9.26699e-56
RN7SL141P	0.549255	1.04232e-55
AL136379.1	0.548799	1.33524e-55
AC010327.8	0.548766	1.35935e-55
AL590138.1	0.548588	1.49709e-55
AC090337.2	0.548285	1.7645e-55
AC013714.1	0.548284	1.76591e-55
FANK1-AS1	0.548234	1.81435e-55
AC010201.2	0.548119	1.93087e-55
PAFAH1B1P1	0.548113	1.93691e-55
MTND4P7	0.547861	2.21968e-55
AL450384.1	0.547697	2.42607e-55
AC011921.1	0.547331	2.9572e-55
C2orf92	0.547325	2.96672e-55
DDX10P1	0.547174	3.21869e-55
AC096708.1	0.547087	3.37303e-55
DOCK4-AS1	0.54697	3.59274e-55
AC012066.1	0.546961	3.61035e-55
AC109587.1	0.546723	4.10517e-55
NR2F2-AS1	0.546588	4.41588e-55
SEC62-AS1	0.546494	4.64577e-55
DLEU2L	0.546355	5.00487e-55
AL121750.1	0.546339	5.04767e-55
ALG9-IT1	0.546323	5.09202e-55
AL160281.1	0.546282	5.2062e-55
AL451074.2	0.546256	5.28045e-55
ZNF451-AS1	0.546119	5.68408e-55
AL390879.1	0.546006	6.03971e-55
AC073413.2	0.545784	6.80502e-55
AC068620.3	0.545696	7.13481e-55
CRYZL2P-SEC16B	0.545596	7.52798e-55
AC002070.1	0.545242	9.10569e-55
AC104332.1	0.545161	9.51013e-55
RNU6-890P	0.545017	1.02717e-54
AC068587.4	0.544579	1.29867e-54
CD93	0.544555	1.3154e-54
SLCO1C1	0.544358	1.46173e-54
STRADA	0.544304	1.5043e-54
AC127070.4	0.544269	1.53315e-54
RN7SL239P	0.544222	1.57241e-54
AC008739.6	0.544142	1.64051e-54
AC073349.4	0.543929	1.83886e-54
SMARCE1	0.543182	2.73812e-54
AC008895.1	0.54313	2.81501e-54
AL359633.1	0.542896	3.18894e-54
RPL31P61	0.542	5.13255e-54
SLIT3-AS2	0.54191	5.38496e-54
DLEU2	0.541895	5.42789e-54
AC005912.2	0.54184	5.58928e-54
AC092329.4	0.541428	6.95139e-54
AC069079.1	0.541111	8.2219e-54
AC104126.1	0.540922	9.08679e-54
AC004492.1	0.540819	9.59405e-54
AC010285.3	0.540428	1.17971e-53
FGF23	0.540096	1.40524e-53
AP000919.2	0.54006	1.43205e-53
AC025211.1	0.540037	1.44956e-53
AC105760.1	0.540032	1.4538e-53
PDC-AS1	0.539934	1.53026e-53
EAF1-AS1	0.53981	1.63396e-53
AC006978.2	0.539645	1.78209e-53
RNU6-638P	0.539503	1.92085e-53
CALCRL	0.539229	2.21781e-53
AC103987.1	0.539117	2.35288e-53
ESAM	0.539013	2.48505e-53
FLT1	0.538984	2.52325e-53
GAPDHP59	0.538754	2.84711e-53
AC108010.1	0.538709	2.915e-53
BCL6B	0.538618	3.05689e-53
AL022323.3	0.538576	3.12518e-53
SAP30L-AS1	0.538418	3.39497e-53
USP3-AS1	0.538371	3.47971e-53
LINC01482	0.538364	3.49317e-53
PEAK1	0.538285	3.64065e-53
AC096763.1	0.537821	4.64044e-53
SNORD126	0.537784	4.73113e-53
AC122718.2	0.537532	5.40008e-53
KDR	0.537215	6.37089e-53
AL049871.1	0.537052	6.93535e-53
AC026412.3	0.536928	7.39973e-53
AC007285.1	0.536891	7.54383e-53
Z97989.1	0.536877	7.59964e-53
AL049828.1	0.536818	7.83836e-53
KLF3P1	0.536666	8.48412e-53
AC108738.1	0.536512	9.19412e-53
SNORA74	0.536474	9.37819e-53
LINC00427	0.536189	1.08767e-52
AL035448.1	0.536188	1.08801e-52
AC105137.1	0.536136	1.11823e-52
AL391840.2	0.535975	1.21574e-52
MIR3145	0.53592	1.25083e-52
AC005153.1	0.535746	1.36951e-52
RNU6-795P	0.535668	1.42622e-52
AC008149.2	0.53531	1.71689e-52
AL034349.1	0.535212	1.80715e-52
CNTF	0.535047	1.9677e-52
RNA5SP385	0.53456	2.53249e-52
AC021236.1	0.534408	2.74029e-52
AC015971.1	0.534256	2.96448e-52
Y_RNA	0.534117	3.1844e-52
AC079193.2	0.534068	3.26608e-52
AL109614.1	0.534019	3.35087e-52
TPTEP2	0.533998	3.38642e-52
RNU6-409P	0.533984	3.41081e-52
AC019270.1	0.533648	4.05847e-52
AC006001.3	0.533647	4.05997e-52
RNU7-123P	0.533589	4.18329e-52
AL118558.2	0.533489	4.40441e-52
MIR2278	0.533419	4.56656e-52
AC110994.1	0.533298	4.86091e-52
AC068790.2	0.533134	5.2877e-52
ZNF366	0.5329	5.96696e-52
C9orf153	0.532729	6.51493e-52
AC010623.1	0.532711	6.57528e-52
ZBTB25	0.532696	6.62727e-52
Y_RNA	0.532667	6.72629e-52
AL132989.1	0.532483	7.39446e-52
AC063976.2	0.53232	8.03686e-52
MIRLET7A1HG	0.532177	8.6516e-52
TAS2R63P	0.532129	8.86694e-52
KCNN3	0.532123	8.89285e-52
AC079921.1	0.532057	9.20024e-52
BIRC6-AS2	0.531989	9.52802e-52
AC096708.2	0.531825	1.0366e-51
AL513523.1	0.531766	1.06843e-51
TMOD2	0.531572	1.18e-51
SDCBP2-AS1	0.531448	1.25755e-51
AC105235.1	0.531369	1.3092e-51
AL391863.2	0.531241	1.39795e-51
AL354833.1	0.530948	1.62404e-51
EBF1	0.530555	1.98533e-51
AC132938.5	0.530441	2.10422e-51
AC104958.1	0.530414	2.1331e-51
LANCL1-AS1	0.530393	2.15622e-51
AL357153.4	0.530345	2.21e-51
CD99P1	0.529958	2.69227e-51
RN7SKP197	0.529942	2.71324e-51
Y_RNA	0.52977	2.96193e-51
ELFN1	0.529645	3.15753e-51
PFN1P2	0.529625	3.18957e-51
AC096708.3	0.529597	3.23436e-51
AC005400.1	0.52956	3.29554e-51
SMC5-AS1	0.52933	3.7061e-51
SP2-AS1	0.529258	3.84412e-51
BX004807.1	0.529229	3.90147e-51
AC137932.2	0.529228	3.90246e-51
AC093157.1	0.529031	4.3143e-51
AC034105.3	0.528621	5.31159e-51
AC008906.2	0.528588	5.40085e-51
AC118344.2	0.528473	5.72621e-51
SCLY	0.528374	6.02043e-51
AL133480.1	0.528338	6.13132e-51
AL035071.2	0.528064	7.04644e-51
LHFPL6	0.527863	7.79969e-51
TMEM161B-AS1	0.527814	7.99428e-51
AC093752.1	0.527712	8.41796e-51
AC087284.1	0.527599	8.91149e-51
TUBE1	0.527375	9.98423e-51
AC004672.1	0.527268	1.05377e-50
AC127035.1	0.527259	1.05866e-50
ST6GALNAC3	0.527204	1.08818e-50
AC019226.2	0.527151	1.11806e-50
AL512326.5	0.527037	1.18395e-50
AC096720.1	0.527	1.20642e-50
AC112254.1	0.526865	1.29136e-50
AC005740.4	0.526684	1.41502e-50
SVIL-AS1	0.526357	1.6682e-50
AC073575.1	0.526215	1.79195e-50
KLC1	0.526181	1.82295e-50
NHSL2	0.525896	2.10309e-50
AC091925.2	0.525887	2.11306e-50
AC008250.1	0.525869	2.13232e-50
AC079336.3	0.525764	2.24781e-50
LINC00624	0.525631	2.40335e-50
LINC00642	0.525619	2.41791e-50
AC010422.4	0.525411	2.68429e-50
IFITM3P6	0.525331	2.79365e-50
AF107885.2	0.52518	3.01352e-50
KRT8P29	0.525169	3.03076e-50
PAFAH1B1P2	0.525046	3.22369e-50
SALRNA2	0.525039	3.23394e-50
AC018797.3	0.52475	3.73747e-50
PLXND1	0.52467	3.89162e-50
AC004477.2	0.524655	3.92049e-50
ENTPD1-AS1	0.524441	4.36321e-50
AC103739.2	0.524393	4.46931e-50
AC009961.1	0.524374	4.51211e-50
AC079447.1	0.523921	5.65851e-50
AL159169.2	0.523918	5.6672e-50
AL356273.2	0.523451	7.15639e-50
AP000224.1	0.523378	7.42051e-50
RN7SL333P	0.523308	7.68226e-50
RPS20P33	0.523283	7.78042e-50
AGPAT4	0.523148	8.32201e-50
RNA5SP492	0.523115	8.45783e-50
AC022001.3	0.522914	9.35133e-50
WASHC5-AS1	0.522883	9.49633e-50
PCCA-AS1	0.522662	1.05964e-49
AC093416.2	0.522568	1.11068e-49
AL627308.3	0.522476	1.16278e-49
NID2	0.522239	1.30764e-49
AC006116.5	0.522207	1.32887e-49
OR2A1	0.522165	1.35651e-49
SOS1-IT1	0.522117	1.38967e-49
CFAP298-TCP10L	0.522052	1.43519e-49
AC117500.2	0.52203	1.45069e-49
ZNF337-AS1	0.522009	1.46582e-49
AC005674.1	0.521982	1.4859e-49
BACH1-AS1	0.521955	1.5061e-49
RPL36AP15	0.521916	1.53535e-49
AC138207.1	0.521793	1.63201e-49
RPL5P9	0.521747	1.6692e-49
AL136231.1	0.521681	1.72539e-49
ABL2	0.521665	1.73873e-49
RNU7-70P	0.521589	1.80532e-49
AC134349.2	0.521575	1.81835e-49
AC105101.1	0.521555	1.8359e-49
AP4B1-AS1	0.521529	1.86005e-49
AP006623.1	0.521504	1.88343e-49
AL356320.2	0.521486	1.90023e-49
AC007861.1	0.521383	1.9991e-49
MAD1L1	0.521309	2.07441e-49
DGKH	0.521285	2.09878e-49
AC009145.2	0.52125	2.13615e-49
BX248409.1	0.520686	2.82326e-49
AL079343.1	0.520673	2.8403e-49
AC109454.4	0.520578	2.97683e-49
AC090337.1	0.520513	3.07528e-49
AC010618.3	0.520418	3.22152e-49
SLC25A32	0.520397	3.25615e-49
AC090589.2	0.520388	3.27094e-49
AC068790.7	0.520378	3.28708e-49
AC103703.1	0.520344	3.3419e-49
CYP51A1P3	0.520342	3.3449e-49
AC079880.1	0.520156	3.66642e-49
AL137779.2	0.520072	3.8216e-49
AC011458.1	0.519921	4.11661e-49
AL080317.2	0.519911	4.1368e-49
AC007485.2	0.51987	4.22166e-49
SNORA70G	0.51976	4.45818e-49
MUC20-OT1	0.519722	4.54152e-49
TBCE	0.519347	5.46296e-49
MGC16275	0.519173	5.95067e-49
NCLP1	0.519148	6.02286e-49
AC024270.4	0.519067	6.26862e-49
AL157938.2	0.518924	6.72484e-49
ZNF521	0.518867	6.91416e-49
GUSBP11	0.518685	7.56147e-49
AC127526.3	0.518575	7.98181e-49
AC002543.1	0.518348	8.91915e-49
BNIP3P40	0.518162	9.77498e-49
AC005072.1	0.518085	1.01499e-48
AL596451.1	0.517947	1.08567e-48
AC243654.2	0.517895	1.11384e-48
AC092692.1	0.517891	1.1162e-48
AC135893.1	0.517858	1.13412e-48
AC091825.2	0.517856	1.13539e-48
AC053513.2	0.517831	1.1491e-48
RNU6-1190P	0.517694	1.22895e-48
AC026803.3	0.517499	1.35203e-48
AL133243.4	0.517488	1.35884e-48
AC005070.3	0.517484	1.36156e-48
AL157813.2	0.517308	1.48399e-48
AL136310.1	0.517291	1.49677e-48
AC019118.1	0.517256	1.5222e-48
MATR3	0.517222	1.54752e-48
CHROMR	0.517207	1.5595e-48
RN7SL285P	0.516976	1.74512e-48
AP001381.1	0.516954	1.76416e-48
AL132656.3	0.516864	1.8433e-48
AC023830.3	0.516845	1.86084e-48
H2AZ1-DT	0.516792	1.90892e-48
AC111194.2	0.516766	1.93395e-48
AC113410.3	0.516597	2.09938e-48
AC109597.2	0.516575	2.12209e-48
DUTP7	0.51638	2.33414e-48
CRPPA-AS1	0.51622	2.52277e-48
AC079209.2	0.516088	2.69065e-48
Y_RNA	0.516043	2.75029e-48
RNU11-2P	0.515948	2.88022e-48
CCNYL6	0.515828	3.05332e-48
AL356966.1	0.515771	3.13932e-48
SLC43A3	0.515452	3.66447e-48
SETP10	0.515365	3.82285e-48
DNAJC19P5	0.515282	3.9801e-48
AC017116.2	0.515221	4.09942e-48
DCUN1D2	0.515103	4.34224e-48
AC005828.6	0.515047	4.46039e-48
Y_RNA	0.514963	4.64613e-48
AC040169.3	0.514746	5.16131e-48
AC007279.1	0.514667	5.36258e-48
FLT1P1	0.514496	5.82524e-48
GEN1	0.51421	6.69072e-48
CDH5	0.514073	7.15005e-48
CDH13	0.514066	7.17384e-48
AC116424.1	0.514039	7.26669e-48
AC004882.3	0.514004	7.39242e-48
HTR5BP	0.513953	7.57417e-48
AC105036.3	0.513837	8.01005e-48
RNU6-659P	0.513766	8.28999e-48
AL158834.1	0.513604	8.96434e-48
DPYSL2	0.513597	8.99573e-48
AC021106.2	0.513581	9.06572e-48
AC090617.2	0.513468	9.57601e-48
RPL35AP13	0.513453	9.64129e-48
AC079416.2	0.513364	1.00683e-47
AC007014.1	0.513281	1.04786e-47
AC137932.1	0.513105	1.14067e-47
AL590632.1	0.513079	1.15492e-47
FKBP14	0.513011	1.19355e-47
AC009303.2	0.512943	1.23304e-47
AC105749.1	0.512927	1.24246e-47
AL133243.3	0.512916	1.2492e-47
SEPTIN7P2	0.512896	1.26105e-47
Z84478.1	0.512858	1.28431e-47
AC083964.2	0.512839	1.29618e-47
AL928654.4	0.512803	1.31869e-47
RASGRF2-AS1	0.512608	1.44854e-47
AC131160.1	0.512597	1.45674e-47
AC005702.2	0.512583	1.46625e-47
AC073592.1	0.512576	1.47135e-47
HMGB1P7	0.512565	1.47923e-47
HSPE1P28	0.512445	1.56695e-47
ETS1-AS1	0.512243	1.72694e-47
AC104211.1	0.5121	1.84893e-47
ZNF585A	0.512048	1.89639e-47
AC008267.2	0.511973	1.966e-47
MFSD14C	0.511896	2.03946e-47
AC020951.1	0.511735	2.20337e-47
DGKI	0.511681	2.26101e-47
AC025430.1	0.511603	2.34742e-47
NAV2-AS3	0.511465	2.50801e-47
CCDC180	0.511438	2.54027e-47
AC018766.1	0.511428	2.55266e-47
AC076966.1	0.511305	2.70823e-47
AC002553.2	0.511134	2.93883e-47
AC104841.1	0.511067	3.0349e-47
LHX4	0.511066	3.03638e-47
AC090971.4	0.511045	3.06645e-47
AC021078.1	0.51094	3.22383e-47
BNIP3P37	0.510916	3.26226e-47
AC007599.1	0.510835	3.39031e-47
AC127164.1	0.510794	3.45817e-47
Metazoa_SRP	0.510738	3.55236e-47
Z83843.1	0.510731	3.56396e-47
AC087286.1	0.510604	3.78652e-47
AC006141.1	0.510496	3.98611e-47
AL049840.2	0.510459	4.0583e-47
Y_RNA	0.510442	4.09179e-47
AL158212.4	0.510416	4.14197e-47
RN7SL395P	0.510358	4.25792e-47
AL031775.2	0.510344	4.28765e-47
AC003080.1	0.510224	4.53887e-47
AC022395.1	0.510123	4.76448e-47
AC066613.1	0.510019	5.00592e-47
AC091132.3	0.510017	5.01112e-47
IGHEP2	0.509964	5.13866e-47
AL353583.1	0.50995	5.17297e-47
AL031770.1	0.509796	5.56832e-47
AC137810.1	0.509691	5.85292e-47
AP001180.4	0.509647	5.9778e-47
AC127024.8	0.509629	6.02964e-47
RNU6-588P	0.509588	6.14762e-47
RIMKLBP2	0.509554	6.2491e-47
TOR1AIP2	0.50955	6.25937e-47
AC009093.6	0.50937	6.8197e-47
AC022150.4	0.509326	6.96282e-47
PSMA6	0.509116	7.69452e-47
AC009554.1	0.509077	7.84043e-47
AC060780.1	0.509067	7.87806e-47
AL137186.2	0.509046	7.95675e-47
AC110491.2	0.509022	8.04681e-47
KCNQ1OT1	0.509022	8.04876e-47
AC005343.4	0.50889	8.57015e-47
MIR548N	0.508836	8.79287e-47
Z95331.1	0.508726	9.26432e-47
AC008013.1	0.508692	9.41247e-47
AL731566.2	0.508546	1.00869e-46
OSBPL3	0.508459	1.05128e-46
AC132219.2	0.508409	1.07655e-46
AC139256.1	0.508389	1.08698e-46
ALG1L9P	0.508143	1.22138e-46
AC009951.4	0.508124	1.23213e-46
AC097639.2	0.50795	1.33807e-46
AC131571.1	0.507941	1.34428e-46
ENTPD1	0.50793	1.35082e-46
RNY4P24	0.50783	1.41658e-46
AC083806.2	0.507796	1.43946e-46
BPIFB5P	0.507684	1.5178e-46
LINC02603	0.507611	1.57141e-46
ERCC5	0.507591	1.58595e-46
AL109806.1	0.507415	1.72404e-46
Z82217.1	0.507389	1.745e-46
AC005921.3	0.507293	1.82617e-46
AL445223.1	0.507231	1.8803e-46
U6	0.507178	1.92853e-46
AC009108.4	0.507144	1.95941e-46
GIT2	0.50714	1.96321e-46
ALG13-AS1	0.506972	2.12475e-46
AC068254.2	0.506935	2.16227e-46
AL359094.1	0.506891	2.20839e-46
CYCSP40	0.506875	2.22505e-46
AL590729.1	0.506784	2.32205e-46
LINC00216	0.506771	2.33625e-46
Z97832.2	0.506728	2.38442e-46
AC134043.3	0.506543	2.60194e-46
PAICSP1	0.50646	2.70573e-46
AC073210.1	0.506253	2.98283e-46
RNU6-212P	0.506152	3.1275e-46
AL138688.2	0.506097	3.21046e-46
GCNT1P3	0.506085	3.22833e-46
RN7SL382P	0.506008	3.34712e-46
HMGB3P14	0.505997	3.36455e-46
AC119674.2	0.505955	3.4328e-46
AC008498.2	0.50595	3.44051e-46
AP001273.1	0.505908	3.50948e-46
GPATCH2L	0.505787	3.71505e-46
AC004825.3	0.505769	3.74513e-46
AL512604.1	0.50571	3.85146e-46
TCF7L1-IT1	0.505665	3.93416e-46
G2E3-AS1	0.505512	4.22745e-46
NKAPP1	0.505423	4.4079e-46
AL353608.4	0.505419	4.41479e-46
AC093838.2	0.505339	4.58389e-46
SPARC	0.505325	4.61401e-46
TDGF1P6	0.50528	4.71386e-46
AC008771.1	0.505235	4.8133e-46
AC134407.3	0.505217	4.85395e-46
FGD6	0.505207	4.87756e-46
AC092608.2	0.505207	4.87858e-46
RN7SKP271	0.50514	5.03368e-46
AL137779.1	0.504713	6.1488e-46
RPL13AP12	0.504459	6.92661e-46
AC103987.2	0.504387	7.16221e-46
AL354809.1	0.504341	7.32037e-46
ISM1-AS1	0.504313	7.41601e-46
DDN-AS1	0.504311	7.42244e-46
AC007384.1	0.504235	7.6912e-46
AC011481.3	0.504208	7.78848e-46
HNRNPDLP4	0.504123	8.10539e-46
AC008937.2	0.504087	8.2424e-46
RAP1AP	0.504086	8.24653e-46
SCAI	0.503838	9.26181e-46
KRTCAP2	0.503746	9.66452e-46
AC009141.1	0.503666	1.00331e-45
DIAPH1-AS1	0.503662	1.00514e-45
AC032044.1	0.503501	1.08373e-45
AL589666.2	0.50336	1.15753e-45
AC010287.1	0.50332	1.1792e-45
EXTL3-AS1	0.503227	1.23182e-45
TIAF1	0.503106	1.30325e-45
EGFLAM-AS4	0.503072	1.32385e-45
LINC00937	0.50297	1.3884e-45
RORA	0.502866	1.45711e-45
AC093849.4	0.502778	1.51784e-45
AC009303.3	0.502648	1.61313e-45
RPS3AP34	0.502508	1.72127e-45
AC245297.3	0.502421	1.79237e-45
AL035530.2	0.502336	1.86457e-45
AC092542.1	0.502322	1.87682e-45
RNU6-425P	0.502253	1.93788e-45
AL139106.1	0.502189	1.99618e-45
AC022165.1	0.502056	2.12366e-45
AC008868.1	0.501899	2.2841e-45
PAXBP1-AS1	0.501883	2.30138e-45
AC078785.1	0.501661	2.55082e-45
AC055811.1	0.501614	2.60689e-45
HIPK1-AS1	0.501599	2.62547e-45
MIR34AHG	0.501586	2.64101e-45
AC011815.2	0.501383	2.90256e-45
AC146507.3	0.501359	2.9342e-45
LGALSL-DT	0.501346	2.95276e-45
AL080317.1	0.501257	3.07702e-45
RNA5SP160	0.501201	3.15749e-45
TMSB4XP4	0.501165	3.21115e-45
RNASEH2B-AS1	0.501127	3.26789e-45
RN7SL558P	0.501099	3.31091e-45
CDH6	0.501086	3.32985e-45
AC026427.2	0.500982	3.4946e-45
THUMPD3-AS1	0.500939	3.56422e-45
RNU2-58P	0.500895	3.63784e-45
AC084198.2	0.500832	3.74577e-45
RNU6-1222P	0.500831	3.74677e-45
MIR4642	0.500824	3.75935e-45
PRANCR	0.500815	3.77487e-45
WDPCP	0.500728	3.93071e-45
AL391994.1	0.50069	3.99935e-45
PPIAP52	0.500595	4.1788e-45
CYYR1-AS1	0.500566	4.23542e-45
ELP4	0.500482	4.40297e-45
LINC00342	0.500271	4.85367e-45
AC084724.1	0.500206	5.00271e-45
Y_RNA	0.500203	5.00946e-45
ASAP1-IT2	0.500151	5.13076e-45
AC048380.1	0.500015	5.46192e-45
RNU6-143P	0.499947	5.63834e-45
AKR1C6P	0.499868	5.84668e-45
RNU6-708P	0.499809	6.00699e-45
AL451123.1	0.499798	6.03712e-45
AC068733.1	0.499794	6.04787e-45
ZNRD1ASP	0.499627	6.53335e-45
AC092279.1	0.499591	6.642e-45
HCG18	0.49958	6.67655e-45
MIR3140	0.499542	6.79516e-45
RNU6-123P	0.499512	6.88835e-45
AC027097.2	0.499467	7.0336e-45
AC092338.1	0.499459	7.05797e-45
AL359922.2	0.499456	7.06763e-45
AC023389.2	0.499437	7.13037e-45
U3	0.499409	7.22346e-45
RNA5SP115	0.499388	7.29338e-45
AP000866.6	0.499377	7.32945e-45
AC069528.2	0.499343	7.44492e-45
AC010300.1	0.499292	7.62455e-45
GEMIN7	0.499186	8.00399e-45
AP001931.2	0.499167	8.07265e-45
MIR3685	0.499167	8.07547e-45
AC036214.4	0.499057	8.49368e-45
AC009779.3	0.498987	8.77076e-45
AC004918.1	0.498784	9.62701e-45
ENPEP	0.49872	9.9152e-45
AL451064.2	0.498664	1.01751e-44
RN7SL441P	0.498552	1.07115e-44
Y_RNA	0.498523	1.08559e-44
DLC1	0.498437	1.12935e-44
POLR3C	0.4984	1.14829e-44
AC007785.3	0.498342	1.17958e-44
AL161443.1	0.498324	1.18937e-44
GIPC3	0.498284	1.21114e-44
YWHAQP6	0.498031	1.36056e-44
Y_RNA	0.498005	1.37682e-44
AC087164.2	0.498002	1.3786e-44
AP001619.1	0.497987	1.38826e-44
AC003077.1	0.497891	1.45027e-44
ACYP1	0.497851	1.47747e-44
JPX	0.497785	1.52262e-44
LDB2	0.497769	1.53408e-44
MIR5003	0.497748	1.54848e-44
VASH1	0.497739	1.55533e-44
PLGLB2	0.497571	1.67936e-44
AC018628.2	0.497473	1.75598e-44
ZNF81	0.497452	1.77348e-44
CCDC196	0.497373	1.83823e-44
RNU1-16P	0.497355	1.85398e-44
MED28P3	0.49723	1.96244e-44
AC013452.1	0.497085	2.09755e-44
LETM1P2	0.497083	2.09898e-44
PRH1	0.497078	2.10388e-44
SNX2P1	0.497	2.17998e-44
AC026124.2	0.496823	2.3638e-44
RELL1	0.49659	2.62951e-44
RNU6-172P	0.496562	2.66297e-44
TRPC2	0.496497	2.74249e-44
EDDM13	0.496487	2.75597e-44
AL157392.3	0.496452	2.79996e-44
AC012557.1	0.496441	2.81336e-44
AC008985.1	0.496356	2.92455e-44
DTD1-AS1	0.496312	2.98463e-44
AC090181.3	0.496263	3.05206e-44
AL669831.3	0.496235	3.09132e-44
GSDMC	0.49623	3.09825e-44
STX18-AS1	0.496219	3.11356e-44
RPL7AP10	0.49607	3.33221e-44
AC018462.1	0.49603	3.39347e-44
AC087359.1	0.496024	3.40185e-44
LINC00894	0.496002	3.43622e-44
TTC3-AS1	0.495946	3.52487e-44
HSPA8P19	0.495938	3.53843e-44
RNA5SP33	0.49589	3.61657e-44
RNU6-308P	0.495867	3.65428e-44
RNU6-1026P	0.495839	3.70148e-44
ZCCHC14	0.495823	3.7289e-44
AC034102.6	0.49582	3.73321e-44
AC010636.1	0.49564	4.05255e-44
AMZ1	0.49562	4.08996e-44
AC026770.1	0.495598	4.13062e-44
LINC01730	0.495536	4.2473e-44
AC023494.1	0.49538	4.55966e-44
UACA	0.495371	4.579e-44
AL589993.1	0.495322	4.68295e-44
AC010976.1	0.495251	4.83543e-44
TMED2-DT	0.495168	5.02054e-44
GRPEL2-AS1	0.495165	5.02706e-44
RN7SKP97	0.495154	5.05388e-44
AC015631.1	0.495037	5.32927e-44
AC009142.1	0.494998	5.42282e-44
FLJ46284	0.494934	5.58463e-44
LINC00102	0.494894	5.68728e-44
PITRM1-AS1	0.494872	5.74336e-44
SMCR5	0.494755	6.05732e-44
CYCSP52	0.494746	6.08081e-44
TAS2R6P	0.494653	6.34173e-44
AC010210.1	0.494414	7.06809e-44
AC007620.3	0.494321	7.37312e-44
AL139022.1	0.494271	7.54224e-44
AC127002.1	0.49427	7.5456e-44
LINC01585	0.494214	7.73788e-44
NCBP2-AS1	0.494183	7.84726e-44
ARHGEF7-IT1	0.494171	7.89082e-44
AC111170.1	0.494014	8.46918e-44
MFSD13B	0.493957	8.69192e-44
CTD-2350J17.1	0.493955	8.70043e-44
SLC9A9-AS1	0.49391	8.87881e-44
AC134407.1	0.4939	8.92028e-44
RPL22P19	0.493855	9.10033e-44
AC009228.1	0.493787	9.38518e-44
LRRC55	0.493782	9.40602e-44
AC026402.1	0.493731	9.62803e-44
AC016747.3	0.493703	9.74799e-44
AL591135.1	0.493631	1.00703e-43
RN7SL388P	0.493548	1.04537e-43
AP001029.2	0.493546	1.04666e-43
AL354943.1	0.49343	1.10288e-43
AL138880.2	0.493391	1.12245e-43
AC079601.2	0.493293	1.17309e-43
AC067852.3	0.493243	1.19994e-43
AP003128.1	0.493235	1.20421e-43
RPS29P22	0.493212	1.21691e-43
RNU6-157P	0.493012	1.33177e-43
AC004067.1	0.492966	1.35947e-43
AL162385.2	0.492907	1.3959e-43
SLC25A39P1	0.492785	1.47481e-43
AC021321.2	0.492715	1.52243e-43
AP000919.1	0.492672	1.55181e-43
ZC3H11A	0.492622	1.58763e-43
AL022323.1	0.492555	1.63607e-43
UBOX5-AS1	0.492479	1.69301e-43
AL049646.1	0.492451	1.71465e-43
PSMA3-AS1	0.492344	1.79873e-43
AC104581.4	0.492338	1.80355e-43
AL023806.3	0.492063	2.04104e-43
AC092839.1	0.492039	2.06353e-43
LINC00987	0.491881	2.21458e-43
PKNOX1	0.491746	2.35313e-43
LINC01355	0.49173	2.37078e-43
AC006254.1	0.49166	2.44598e-43
BNIP3P11	0.491625	2.48446e-43
RPS20P31	0.491575	2.54139e-43
AC027373.1	0.491541	2.58024e-43
AC073358.1	0.491312	2.85903e-43
FYN	0.491261	2.92505e-43
LAMA4	0.491261	2.92535e-43
AC005293.1	0.49125	2.93942e-43
AL022322.2	0.491238	2.95632e-43
AL162390.1	0.491192	3.01664e-43
AC005096.1	0.491118	3.11866e-43
AC006518.2	0.49091	3.42402e-43
LINC02231	0.490907	3.42797e-43
AC002551.1	0.490899	3.4396e-43
MIR4644	0.490882	3.46635e-43
AC025178.1	0.49088	3.46983e-43
Y_RNA	0.490789	3.61353e-43
AC024896.1	0.490748	3.68018e-43
AC008906.1	0.490662	3.82568e-43
AL078600.1	0.490597	3.93826e-43
AC079140.1	0.490538	4.04384e-43
LINC01176	0.490381	4.33724e-43
PLCG1-AS1	0.490309	4.4786e-43
AC007431.2	0.490279	4.5389e-43
AC027279.1	0.490211	4.6797e-43
AC079150.1	0.490115	4.88539e-43
AL139095.4	0.490069	4.98559e-43
AC023051.1	0.489984	5.17816e-43
AC011443.1	0.489864	5.46413e-43
STX2	0.489805	5.60923e-43
AC091185.1	0.489757	5.73017e-43
AL163534.1	0.48974	5.77458e-43
RNA5SP282	0.489724	5.81456e-43
AL132780.1	0.489667	5.9644e-43
LINC01197	0.489654	6.00042e-43
AC002558.1	0.48965	6.01159e-43
LINC02754	0.489588	6.17992e-43
ESR2	0.489511	6.39555e-43
AC009754.1	0.489407	6.69705e-43
RDM1P3	0.489401	6.71716e-43
ADGRL4	0.489354	6.85639e-43
AL731563.1	0.489224	7.26706e-43
AC084083.1	0.489221	7.27511e-43
AC010978.1	0.489217	7.28944e-43
AL049869.2	0.48911	7.64356e-43
AC090192.1	0.489067	7.79222e-43
ARHGAP27P1-BPTFP1-KPNA2P3	0.48897	8.13726e-43
AL138828.1	0.488953	8.19627e-43
AC108727.1	0.488935	8.26472e-43
STXBP4	0.488834	8.64201e-43
TTC39B	0.488827	8.66904e-43
LINC01772	0.488756	8.94681e-43
RN7SL648P	0.488718	9.1019e-43
AC073476.2	0.488644	9.40508e-43
AC009127.1	0.48845	1.02487e-42
TENT4A	0.488392	1.05163e-42
AC009268.1	0.488274	1.10816e-42
Y_RNA	0.488203	1.14387e-42
AC095031.1	0.488179	1.15586e-42
FPGT-TNNI3K	0.488037	1.23145e-42
AC008534.2	0.488032	1.23383e-42
AC063965.2	0.488012	1.24505e-42
U7	0.487918	1.29808e-42
AC001226.2	0.487916	1.29893e-42
AC092881.1	0.487915	1.2996e-42
AL137803.1	0.487908	1.30352e-42
RGS5	0.487872	1.32495e-42
Y_RNA	0.487772	1.3845e-42
SLC7A11-AS1	0.487667	1.45051e-42
AC100830.2	0.487659	1.45563e-42
AL360091.1	0.487592	1.49943e-42
RNA5SP450	0.487517	1.55004e-42
PPP1R3E	0.487451	1.59642e-42
SHROOM4	0.48738	1.64741e-42
AL139353.2	0.487292	1.71282e-42
RPSAP36	0.48728	1.7214e-42
MYCN	0.487265	1.73274e-42
AC020978.9	0.487261	1.73634e-42
CCDC102B	0.487203	1.78125e-42
KIZ-AS1	0.48719	1.79184e-42
FTLP3	0.487109	1.85652e-42
LINC02227	0.487008	1.94124e-42
FBXW7-AS1	0.486951	1.99121e-42
RNU6-946P	0.486925	2.0141e-42
AC005086.2	0.486902	2.03435e-42
AC022336.1	0.486902	2.03513e-42
RNU6-787P	0.486878	2.05627e-42
OR6Y1	0.486868	2.06535e-42
RBMS3-AS2	0.486806	2.12261e-42
RNU6-1306P	0.486743	2.18317e-42
AC006064.2	0.486653	2.27096e-42
AL021368.2	0.48656	2.36651e-42
MIR6083	0.486523	2.40553e-42
Z68871.1	0.486471	2.46159e-42
AC125793.1	0.486424	2.51298e-42
TPTE2P1	0.486415	2.52251e-42
AC068831.6	0.486388	2.55281e-42
RPL32P3	0.486386	2.55505e-42
CC2D2B	0.486333	2.61564e-42
AP001893.1	0.486149	2.83611e-42
KANSL1L-AS1	0.486063	2.94667e-42
MIR2909	0.486044	2.97066e-42
BCDIN3D-AS1	0.486041	2.97482e-42
POLHP1	0.485988	3.04544e-42
NPTN-IT1	0.485882	3.19099e-42
AC104260.2	0.485706	3.44726e-42
LINC00271	0.485653	3.52917e-42
AL121832.3	0.4855	3.77488e-42
AC009032.1	0.485418	3.91344e-42
AC015849.3	0.485288	4.14286e-42
AC120114.3	0.485249	4.21544e-42
RPL22P3	0.485189	4.32823e-42
AC023271.2	0.485107	4.48694e-42
AC011346.1	0.485096	4.50696e-42
TRPC6	0.484974	4.75497e-42
EHD4-AS1	0.484951	4.80489e-42
RN7SKP74	0.48492	4.8691e-42
AC103810.5	0.484714	5.33026e-42
CCDC14	0.484696	5.37274e-42
AL133297.2	0.484676	5.41949e-42
CHTOP	0.484651	5.48042e-42
AC079777.1	0.484647	5.48826e-42
AC134349.1	0.484536	5.76363e-42
AL391840.1	0.484449	5.98808e-42
AC092902.4	0.484349	6.25601e-42
RBMS2	0.484296	6.40256e-42
RN7SL655P	0.484234	6.57826e-42
MSH2-OT1	0.48421	6.648e-42
AL139128.1	0.484099	6.97986e-42
AC007336.1	0.484091	7.00354e-42
EMCN	0.484061	7.09578e-42
RNU6-580P	0.48401	7.2546e-42
DDX18P1	0.483862	7.74128e-42
AL390728.4	0.483756	8.1095e-42
RNU6-1284P	0.483744	8.15001e-42
AF131216.1	0.483731	8.19817e-42
Y_RNA	0.483704	8.29448e-42
KANSL1	0.483689	8.35113e-42
AC008966.3	0.483563	8.82246e-42
CRLF3	0.483557	8.84443e-42
AC003102.1	0.483493	9.09544e-42
MIR3671	0.483384	9.53879e-42
LINC00641	0.4833	9.89799e-42
UBXN7-AS1	0.483255	1.00937e-41
TTC21B-AS1	0.483161	1.05142e-41
MIR4451	0.482968	1.144e-41
AC074132.1	0.482934	1.16089e-41
CDKN2B-AS1	0.482766	1.24922e-41
AC018647.1	0.482712	1.27899e-41
RNU6-680P	0.482701	1.28491e-41
AL133243.2	0.482624	1.32889e-41
AP001992.2	0.482497	1.40419e-41
ZNF519	0.482452	1.43189e-41
LINC01473	0.482425	1.44882e-41
KRT18P57	0.482375	1.48085e-41
AC108471.1	0.482357	1.49261e-41
BNIP3P10	0.482317	1.51869e-41
AC079915.1	0.482304	1.52724e-41
SND1-IT1	0.482303	1.52816e-41
DCLK3	0.481936	1.79256e-41
AL121839.1	0.481928	1.79863e-41
AC027130.1	0.48182	1.88489e-41
AC023424.2	0.481753	1.94112e-41
Metazoa_SRP	0.481692	1.99263e-41
RNU6-312P	0.481691	1.99422e-41
AC015799.1	0.481687	1.9971e-41
AL136526.1	0.481633	2.04507e-41
RNU6-577P	0.481588	2.08506e-41
AL592546.3	0.481566	2.10501e-41
RNF213-AS1	0.481478	2.18703e-41
AC007622.2	0.481437	2.22653e-41
AL365318.1	0.481419	2.24375e-41
WDR27	0.481405	2.25696e-41
AC090772.3	0.481404	2.25868e-41
KRT18P62	0.481382	2.27975e-41
AC090517.4	0.481326	2.33571e-41
AC023509.6	0.481317	2.34545e-41
AP002961.1	0.481295	2.36718e-41
AC127024.2	0.481216	2.4497e-41
AC007161.2	0.480996	2.69544e-41
AC016949.1	0.480974	2.72157e-41
THY1	0.480967	2.72915e-41
AP000648.4	0.480945	2.75591e-41
AL008729.1	0.480921	2.78459e-41
AC022893.1	0.480742	3.00872e-41
RNU6-1188P	0.480695	3.07097e-41
AC006277.1	0.480678	3.09346e-41
SPICE1	0.480658	3.12058e-41
AC009269.2	0.480646	3.13559e-41
SELENOKP3	0.48064	3.14414e-41
LYPLAL1-AS1	0.480514	3.32034e-41
AC004908.1	0.480512	3.32301e-41
LINC02202	0.480484	3.36403e-41
COA1	0.480473	3.37925e-41
SFT2D2	0.480462	3.39573e-41
PPFIA1P1	0.480409	3.47452e-41
AC103739.1	0.48031	3.62727e-41
AC090197.1	0.480294	3.65189e-41
RN7SKP173	0.480218	3.77443e-41
AC027455.1	0.48018	3.83545e-41
AP002967.1	0.480104	3.96368e-41
AC006059.1	0.47991	4.31e-41
AC108693.1	0.479906	4.31802e-41
TMPRSS11CP	0.47988	4.36664e-41
USP32P1	0.479865	4.39474e-41
OR2A42	0.479797	4.52615e-41
CRIPT	0.479786	4.54701e-41
AC079416.3	0.479747	4.62564e-41
AL604028.2	0.47971	4.69958e-41
AC078883.1	0.479703	4.7134e-41
AC245884.8	0.479685	4.75081e-41
AC114757.1	0.479676	4.76831e-41
MIR5009	0.479635	4.85455e-41
RIMKLBP1	0.47956	5.01245e-41
AL355574.1	0.479449	5.25928e-41
ZNF788P	0.479441	5.27806e-41
AC003681.1	0.479438	5.28438e-41
RNA5SP317	0.479364	5.4551e-41
RN7SKP115	0.479351	5.48678e-41
AL390066.2	0.479349	5.48972e-41
AC022133.2	0.479341	5.51002e-41
OR2A3P	0.479237	5.76286e-41
RPL6P12	0.479198	5.85834e-41
AC097641.2	0.479183	5.89685e-41
C12orf45	0.479101	6.10909e-41
AC026979.4	0.479091	6.13667e-41
AC025262.3	0.479076	6.17606e-41
AC092653.1	0.479068	6.19785e-41
DYRK3	0.478921	6.60114e-41
RAB11FIP1P1	0.478849	6.81049e-41
NAV1	0.478831	6.86153e-41
AC134050.1	0.478826	6.87799e-41
RPS15AP10	0.478681	7.31961e-41
TPM3P1	0.478674	7.34001e-41
FBXL20	0.478669	7.35876e-41
AL513188.1	0.478646	7.43092e-41
AC093690.1	0.47857	7.67658e-41
AC022540.1	0.478532	7.80277e-41
AC093797.1	0.478441	8.11442e-41
GPR135	0.478306	8.59992e-41
RNU6-1098P	0.478221	8.91754e-41
AC112191.1	0.478215	8.94133e-41
AC090607.2	0.478189	9.04105e-41
AC139792.2	0.478187	9.05071e-41
AC004000.1	0.478149	9.19875e-41
AC019226.1	0.478145	9.21338e-41
MFAP1P1	0.478133	9.26343e-41
AC092145.1	0.478081	9.46914e-41
RN7SKP69	0.478043	9.62559e-41
AL391840.3	0.47801	9.76202e-41
ZNF585B	0.477992	9.83817e-41
RAI1-AS1	0.477912	1.01834e-40
AC245060.6	0.477897	1.02489e-40
TRAF6	0.477888	1.02874e-40
AL590627.1	0.477868	1.03767e-40
BTBD9-AS1	0.477766	1.08395e-40
SNORA74C-1	0.477715	1.10786e-40
AC004263.2	0.477618	1.15488e-40
AC136424.1	0.477596	1.16609e-40
AP002993.1	0.477522	1.20369e-40
RNA5SP259	0.477393	1.27206e-40
IFIT6P	0.477392	1.27242e-40
AC007376.1	0.477354	1.29325e-40
AK3P3	0.477353	1.29408e-40
AL049552.1	0.477261	1.34555e-40
AC022973.3	0.477237	1.35946e-40
AL109811.2	0.477231	1.36328e-40
AC104984.3	0.477225	1.3664e-40
LINC02584	0.477215	1.37282e-40
AC139792.3	0.477176	1.39584e-40
E2F3-IT1	0.477134	1.42121e-40
USP49	0.476986	1.51368e-40
AC008050.1	0.476983	1.5156e-40
RPS12P5	0.476971	1.52377e-40
TJP2	0.476965	1.52732e-40
AC008074.1	0.476941	1.54309e-40
AC092902.1	0.476925	1.55345e-40
H3P25	0.476907	1.5658e-40
AL451047.1	0.476843	1.60926e-40
CALHM5	0.476808	1.63324e-40
AC093849.1	0.476804	1.63611e-40
AL353689.3	0.476788	1.64723e-40
AC116903.2	0.476784	1.65042e-40
AC073840.1	0.47677	1.66042e-40
RPL35AP5	0.476725	1.69235e-40
AC099501.1	0.47668	1.72495e-40
AL590560.1	0.476649	1.74827e-40
AL031282.2	0.476523	1.84497e-40
DDX11-AS1	0.476499	1.86392e-40
AC090409.2	0.476487	1.87299e-40
LCORL	0.476484	1.87545e-40
HDX	0.476351	1.98547e-40
AC006557.1	0.476338	1.99617e-40
AC003684.1	0.476278	2.0477e-40
AC009365.3	0.476247	2.07545e-40
AC073475.1	0.47618	2.1359e-40
AC090409.1	0.476155	2.15868e-40
AC097500.1	0.475977	2.32812e-40
RSU1P3	0.475857	2.45028e-40
SSH2	0.475827	2.48172e-40
PXDNL	0.475798	2.51275e-40
DLEU1	0.475781	2.53174e-40
AC073367.1	0.475747	2.56791e-40
AC108475.1	0.475705	2.61494e-40
AC008937.3	0.475688	2.63337e-40
AL358074.1	0.475673	2.64999e-40
NLK	0.475659	2.66623e-40
AL139807.1	0.475643	2.68403e-40
AL117344.2	0.475601	2.73286e-40
ZNF107	0.475526	2.82202e-40
BNIP3P27	0.475449	2.9153e-40
RAP2C-AS1	0.475437	2.92981e-40
AC135050.5	0.475369	3.01577e-40
AC011465.1	0.475339	3.05472e-40
CBX3P5	0.475239	3.18805e-40
AC105074.1	0.475234	3.19431e-40
AF111169.4	0.475084	3.40468e-40
AC009163.4	0.475052	3.45147e-40
AC084024.1	0.475031	3.48213e-40
AC007450.2	0.474974	3.56704e-40
RPL13P6	0.474972	3.57099e-40
AC000123.3	0.47493	3.63496e-40
AC011726.2	0.474898	3.6841e-40
AL512308.1	0.474851	3.75892e-40
ANKHD1	0.474806	3.83092e-40
MEIOC	0.474787	3.8617e-40
CKLF	0.474723	3.96935e-40
VMP1	0.474696	4.01414e-40
Z98742.3	0.47468	4.04188e-40
RN7SL277P	0.474665	4.06809e-40
AL161797.1	0.474646	4.10043e-40
AL445307.1	0.4746	4.18075e-40
AC099811.5	0.474505	4.35269e-40
SLC25A36P1	0.474428	4.49745e-40
AC137630.5	0.47433	4.68937e-40
Y_RNA	0.47427	4.80923e-40
MSANTD2	0.474177	5.00176e-40
AC016394.1	0.474151	5.05724e-40
SEC16B	0.474078	5.2162e-40
AC114402.1	0.474042	5.29643e-40
AL158011.1	0.474032	5.31898e-40
AC090607.1	0.47402	5.34625e-40
RERE-AS1	0.474007	5.37572e-40
NCAPGP1	0.47394	5.53121e-40
AL034417.4	0.473923	5.57e-40
LINC02408	0.473863	5.71473e-40
HMGN1P8	0.473857	5.72748e-40
CCT6P1	0.473795	5.88041e-40
AL513218.1	0.473772	5.93854e-40
MIR3175	0.473597	6.39496e-40
CLOCK	0.473511	6.63144e-40
AC073167.1	0.473489	6.6935e-40
RNA5SP493	0.473486	6.69987e-40
AL354733.2	0.473397	6.95793e-40
TIMM23B-AGAP6	0.473383	6.99762e-40
LCMT1-AS2	0.473381	7.00643e-40
AC106827.1	0.47337	7.03713e-40
FCGR2A	0.473106	7.86886e-40
AC004975.1	0.473081	7.95254e-40
MIR133A1HG	0.47307	7.98928e-40
UBE2R2-AS1	0.47304	8.08984e-40
AC053527.2	0.473022	8.15121e-40
AC012358.1	0.473018	8.16441e-40
AC011933.4	0.472983	8.28705e-40
AC087465.1	0.472912	8.53979e-40
AC073912.1	0.472878	8.66354e-40
RUSC1-AS1	0.472872	8.6822e-40
CRYZP1	0.472832	8.83329e-40
GMDS-DT	0.472825	8.85831e-40
PPP1R9A-AS1	0.47273	9.21849e-40
KIRREL1-IT1	0.472673	9.44431e-40
HNRNPRP1	0.472646	9.5527e-40
AL139407.1	0.472625	9.63588e-40
RNASE10	0.472596	9.75514e-40
AL136984.1	0.472556	9.91998e-40
AC097376.3	0.472492	1.01933e-39
AC009656.1	0.472242	1.13219e-39
NAP1L4P1	0.472133	1.18564e-39
ZBTB46	0.472058	1.22372e-39
AC016549.1	0.472028	1.23894e-39
AL109923.1	0.472017	1.24465e-39
RARRES2P5	0.471961	1.27424e-39
LINC01389	0.471907	1.30346e-39
AC025287.4	0.47189	1.31298e-39
AC127024.4	0.471888	1.31413e-39
RPL6P6	0.471837	1.34278e-39
RNU6-1310P	0.471746	1.3947e-39
LINC01252	0.471735	1.40143e-39
MTRF1L	0.471696	1.4245e-39
AC121761.1	0.471647	1.45436e-39
AC244131.1	0.471569	1.50288e-39
CNIH3-AS2	0.471547	1.51662e-39
RPS2P44	0.471471	1.56577e-39
LAMTOR5-AS1	0.471321	1.66757e-39
AC011592.1	0.471285	1.69254e-39
RPL21P121	0.471285	1.6929e-39
HNRNPA3P7	0.471179	1.76978e-39
HMGN1P2	0.471117	1.81674e-39
MIR3173	0.471028	1.88561e-39
RPL7P49	0.471027	1.88611e-39
LMCD1-AS1	0.470943	1.95414e-39
AL356481.1	0.4709	1.98959e-39
SLC4A5	0.470829	2.04918e-39
AL445309.1	0.470736	2.13053e-39
AC091163.1	0.470721	2.14415e-39
ZBTB37	0.470647	2.21196e-39
AC009220.2	0.470536	2.31677e-39
DBIL5P2	0.470517	2.3353e-39
AC073529.1	0.470413	2.43897e-39
AC021087.5	0.47037	2.48373e-39
AC126118.1	0.470347	2.5076e-39
WHAMMP3	0.470342	2.51232e-39
AL359075.1	0.470339	2.51617e-39
RPL18P10	0.470336	2.51879e-39
LINC00174	0.470293	2.56526e-39
AL133230.1	0.470214	2.6515e-39
MIR4434	0.470197	2.67005e-39
RPS3AP37	0.47017	2.70049e-39
AC074091.1	0.470166	2.70503e-39
AL592295.3	0.470115	2.76285e-39
AC073592.6	0.470098	2.78312e-39
CTNND1	0.470067	2.81915e-39
KCNRG	0.470055	2.83335e-39
AC136604.2	0.470017	2.87799e-39
AC015883.1	0.470017	2.87864e-39
CFLAR-AS1	0.470011	2.8859e-39
SNRK-AS1	0.469997	2.90233e-39
AC006460.2	0.469978	2.92633e-39
AC073333.1	0.46994	2.97204e-39
CCDC82	0.469932	2.98188e-39
AC090971.3	0.469858	3.0765e-39
AP000347.1	0.469761	3.20366e-39
AC018628.1	0.469702	3.28292e-39
AC096642.1	0.46961	3.41104e-39
AC114939.1	0.46959	3.44068e-39
EGFLAM-AS2	0.469549	3.49922e-39
AL161665.1	0.469405	3.71585e-39
UBE2V1P1	0.469342	3.81532e-39
AC133473.1	0.469337	3.82333e-39
KLHL4	0.469311	3.86387e-39
EXT1	0.469254	3.95746e-39
KLF7	0.469248	3.96707e-39
ZNF207	0.469225	4.00498e-39
AC006017.1	0.46916	4.11522e-39
AC008277.1	0.469135	4.1582e-39
RGS20	0.469134	4.15961e-39
AC005162.2	0.469095	4.22934e-39
EEF1DP7	0.469089	4.23879e-39
Y_RNA	0.46904	4.32722e-39
RNU6-1195P	0.469025	4.35377e-39
LURAP1L-AS1	0.469022	4.35979e-39
AC234775.2	0.468985	4.42655e-39
AC019186.1	0.468865	4.65429e-39
AC025031.4	0.468797	4.78715e-39
RBMS3-AS1	0.468794	4.79255e-39
AC011379.1	0.468793	4.79541e-39
AC091132.4	0.468786	4.80915e-39
QRFPR	0.46877	4.84195e-39
PRDX3P4	0.468608	5.17887e-39
AL022097.1	0.468584	5.23074e-39
RALGAPA1P1	0.468447	5.53807e-39
RNU7-45P	0.468443	5.54557e-39
AC095056.1	0.468436	5.56244e-39
TUG1	0.468356	5.75023e-39
AC009054.2	0.468211	6.10691e-39
AC125437.3	0.468209	6.11258e-39
HIGD1B	0.468199	6.1389e-39
AC009107.1	0.468196	6.14469e-39
LINC02576	0.46819	6.16067e-39
DLGAP4-AS1	0.468138	6.29616e-39
AC010186.3	0.468134	6.30476e-39
RNU6-101P	0.468095	6.40825e-39
NRP2	0.46804	6.55637e-39
AC017028.1	0.46797	6.74913e-39
AC090543.1	0.467939	6.83803e-39
AC004908.2	0.467871	7.0325e-39
AL355073.1	0.467863	7.05518e-39
AC010285.1	0.467827	7.16158e-39
AP000704.1	0.467723	7.47868e-39
LINC01012	0.46771	7.51922e-39
RNU6-1099P	0.467699	7.55279e-39
GEMIN7-AS1	0.467697	7.55875e-39
DNAJC19P1	0.467655	7.69153e-39
LINC00630	0.467601	7.86727e-39
AC087257.1	0.467561	7.99886e-39
AC008667.1	0.46753	8.10161e-39
FRG1-DT	0.467351	8.72507e-39
AL512288.2	0.467335	8.78239e-39
MAPK1IP1L	0.467296	8.92367e-39
AC068790.4	0.467257	9.06961e-39
ZNF790-AS1	0.467236	9.15108e-39
RNU6-862P	0.467207	9.2603e-39
AP003108.4	0.467169	9.40743e-39
AL158068.1	0.467154	9.46507e-39
RN7SL81P	0.467106	9.65602e-39
LINC01410	0.467066	9.81679e-39
AC024451.4	0.466968	1.02238e-38
AP001189.1	0.466926	1.04e-38
AC104692.2	0.466881	1.05995e-38
ANGPTL5	0.466878	1.06116e-38
AC139100.2	0.46687	1.06437e-38
AL157400.3	0.466849	1.07398e-38
SH2D3C	0.466828	1.08341e-38
AL354726.1	0.466807	1.09261e-38
PLGLB1	0.466804	1.09383e-38
AC016251.1	0.466799	1.09608e-38
AL133368.2	0.466705	1.13955e-38
RNU6-1005P	0.466611	1.18475e-38
AC107871.1	0.466591	1.19478e-38
ALG3P1	0.466504	1.23822e-38
CKMT2-AS1	0.4665	1.24021e-38
AC233702.7	0.46645	1.26609e-38
NOX5	0.46645	1.26647e-38
NUTM2A-AS1	0.466346	1.32189e-38
ZNF833P	0.466278	1.35921e-38
COX20	0.466245	1.37804e-38
RNA5SP82	0.466244	1.37842e-38
AC016245.1	0.466223	1.39089e-38
FP325318.1	0.466208	1.39917e-38
LINC00664	0.466205	1.40098e-38
HEG1	0.466189	1.41053e-38
AC008543.3	0.466177	1.41704e-38
RNY3P14	0.466082	1.47369e-38
NRON	0.466075	1.4783e-38
AC119403.1	0.466044	1.49747e-38
AC078785.2	0.465981	1.53682e-38
AL162171.3	0.465966	1.54627e-38
AC073569.1	0.465946	1.55886e-38
Y_RNA	0.465871	1.60774e-38
TMEM72-AS1	0.46585	1.62192e-38
RN7SL328P	0.465838	1.62984e-38
AC135983.2	0.465836	1.63139e-38
AC079331.3	0.465818	1.64331e-38
LIX1L-AS1	0.465792	1.66119e-38
TAS2R64P	0.46576	1.68344e-38
COL4A1	0.46571	1.71843e-38
LINC01537	0.465698	1.72665e-38
TRA2B	0.465666	1.74989e-38
ADAMTS7	0.46563	1.77596e-38
AC106037.3	0.465604	1.79454e-38
MIR378J	0.465564	1.82484e-38
AC104129.1	0.465512	1.86395e-38
AL133243.1	0.46548	1.88871e-38
AL590226.1	0.465439	1.92068e-38
HDAC8	0.465435	1.92413e-38
AL590666.5	0.465414	1.94045e-38
FBXO5	0.465342	1.99944e-38
ZNF805	0.465236	2.08825e-38
RN7SL49P	0.465203	2.117e-38
CDCA4P4	0.465149	2.16427e-38
AL513412.1	0.465142	2.17033e-38
AL138787.2	0.465042	2.26141e-38
RN7SKP70	0.464998	2.30307e-38
AC018398.2	0.464989	2.31124e-38
ACAP2-IT1	0.464979	2.32088e-38
KMT5AP3	0.464971	2.32842e-38
AL138733.1	0.464952	2.34677e-38
AC073648.4	0.464946	2.35294e-38
AC078856.1	0.464926	2.37165e-38
AC068898.2	0.464778	2.52046e-38
AC011753.2	0.464684	2.62022e-38
GPR61	0.464598	2.71372e-38
AL451064.1	0.46459	2.72293e-38
AC007151.1	0.464581	2.73328e-38
HMGN1P12	0.464546	2.77215e-38
SHE	0.464465	2.86589e-38
AL049869.3	0.46445	2.88416e-38
PPIAP41	0.464394	2.9511e-38
AL078581.4	0.464375	2.97415e-38
AC087752.1	0.464346	3.0091e-38
RPL26P30	0.464346	3.00993e-38
HSPE1P2	0.46423	3.15587e-38
LPAR4	0.464215	3.17567e-38
AC118553.2	0.464154	3.2563e-38
AL583832.1	0.464144	3.26883e-38
EGFLAM-AS3	0.46412	3.30133e-38
AL031432.4	0.464098	3.3311e-38
RHOJ	0.464036	3.41725e-38
AC241644.1	0.463907	3.60236e-38
AC078778.1	0.463877	3.64732e-38
AL133353.1	0.463867	3.66262e-38
AC007098.1	0.463832	3.71469e-38
AC092653.2	0.463807	3.75349e-38
LINC02664	0.463736	3.86367e-38
AC107398.2	0.463713	3.90075e-38
AC022973.4	0.46367	3.9697e-38
RPS29P21	0.463653	3.99641e-38
AC007319.1	0.46355	4.16993e-38
AL136981.2	0.463495	4.26438e-38
AP005131.2	0.463461	4.32392e-38
SOX5-AS1	0.463453	4.3373e-38
ZNF559-ZNF177	0.46345	4.34241e-38
AP001021.3	0.463436	4.36801e-38
AC009152.3	0.463256	4.70169e-38
AL158827.1	0.463138	4.93426e-38
AC019070.1	0.463109	4.99232e-38
AC008731.1	0.463018	5.18105e-38
AC018816.2	0.462997	5.22536e-38
CFLAR	0.462968	5.28895e-38
TSC22D2	0.462923	5.38608e-38
AC016590.2	0.462919	5.39604e-38
AC000120.1	0.462866	5.51258e-38
AC005253.1	0.462841	5.57045e-38
ZNF280C	0.462837	5.57825e-38
MAGI1-IT1	0.462827	5.60061e-38
AGO2	0.462799	5.66498e-38
AC048341.2	0.462761	5.75412e-38
AC020612.3	0.462751	5.77846e-38
LENG8-AS1	0.462707	5.88193e-38
AC011825.2	0.462655	6.00819e-38
AC022336.3	0.462606	6.1298e-38
AC114748.1	0.462577	6.20164e-38
PPHLN1	0.46256	6.24578e-38
MTND5P25	0.462522	6.34298e-38
LINC00921	0.462494	6.41657e-38
ALDH7A1P2	0.462446	6.54355e-38
AC087683.3	0.462426	6.5951e-38
KSR2	0.462318	6.89316e-38
CYCSP4	0.462279	7.00338e-38
AC096861.1	0.462269	7.03301e-38
AC099506.3	0.462243	7.1074e-38
ASNS	0.462221	7.16999e-38
MIR6504	0.462135	7.42743e-38
AC096642.2	0.462116	7.48209e-38
MCM3AP-AS1	0.462041	7.71443e-38
POLR2J3	0.46198	7.9102e-38
TRDMT1	0.461962	7.96672e-38
LINC00520	0.461901	8.16775e-38
AC092032.1	0.461831	8.40213e-38
AC091906.1	0.461812	8.46984e-38
ZNNT1	0.461799	8.51279e-38
TMIGD3	0.461766	8.62828e-38
AC090948.4	0.461739	8.72488e-38
AC022211.1	0.461588	9.27616e-38
AC048341.1	0.461584	9.28932e-38
ACAD11	0.461495	9.63468e-38
AL450992.2	0.461465	9.74993e-38
EGFR-AS1	0.461389	1.00569e-37
RNU6-484P	0.461372	1.01255e-37
ITGB1P1	0.461355	1.01967e-37
MRPL53P1	0.461334	1.02829e-37
LINC02245	0.461325	1.03226e-37
MTATP6P19	0.461286	1.04853e-37
SH2B3	0.461276	1.05279e-37
AURKAP1	0.461253	1.06263e-37
MOK	0.461229	1.07295e-37
AC027176.2	0.461218	1.07801e-37
TOMM5	0.461215	1.0794e-37
ULBP1	0.461181	1.09441e-37
NAT8	0.461174	1.09721e-37
OSMR-AS1	0.461159	1.10415e-37
MEF2C	0.461145	1.11018e-37
NME9	0.461103	1.12966e-37
Metazoa_SRP	0.461101	1.13036e-37
GATAD2B	0.461093	1.13416e-37
HIF1A-AS3	0.461054	1.15231e-37
AC091729.1	0.461049	1.15428e-37
AL590560.5	0.461037	1.1603e-37
SNORA72	0.461031	1.16285e-37
AC099494.3	0.460964	1.19511e-37
AL592301.1	0.460881	1.2359e-37
RNU6-874P	0.460731	1.31352e-37
RNU2-68P	0.460713	1.32295e-37
AC112722.1	0.460689	1.336e-37
OR5G1P	0.460618	1.37496e-37
ARHGEF15	0.460529	1.42504e-37
RPL12P20	0.460505	1.43917e-37
AL049776.1	0.46048	1.45395e-37
AC008267.4	0.460478	1.45471e-37
GIMAP4	0.460471	1.45923e-37
PLCE1-AS1	0.460397	1.5037e-37
RBM5-AS1	0.460381	1.51295e-37
DUTP6	0.460378	1.5149e-37
AC244093.4	0.460292	1.56878e-37
SRMP3	0.460218	1.61662e-37
AC027644.2	0.460205	1.62509e-37
SMLR1	0.460177	1.6436e-37
AC104564.5	0.460145	1.66474e-37
TMEM202-AS1	0.460144	1.66558e-37
AC145146.1	0.46014	1.66839e-37
AL049844.1	0.460122	1.68049e-37
RNA5SP278	0.459981	1.77904e-37
RNU6-558P	0.459979	1.78021e-37
Z82195.3	0.459938	1.80986e-37
AC084024.2	0.459891	1.84467e-37
AC092821.3	0.459774	1.93411e-37
ZNF117	0.459774	1.93431e-37
HMGN2P47	0.459688	2.00262e-37
Y_RNA	0.459594	2.07952e-37
SLFN12	0.459592	2.08117e-37
AC245884.10	0.45958	2.09159e-37
ZNF782	0.459571	2.09893e-37
AC005550.2	0.459566	2.10327e-37
AC016821.1	0.459548	2.1191e-37
AL050343.2	0.459516	2.14671e-37
MED8-AS1	0.459512	2.14998e-37
RNU6-589P	0.459507	2.15456e-37
AC027088.3	0.459504	2.157e-37
AC083862.1	0.459495	2.16417e-37
LINC01970	0.459494	2.1651e-37
U6	0.459442	2.2111e-37
AC107214.1	0.459389	2.25883e-37
AL360091.2	0.459349	2.29559e-37
Y_RNA	0.459303	2.33902e-37
OR7E128P	0.459291	2.3507e-37
AC093012.1	0.459252	2.38752e-37
RN7SL308P	0.459251	2.38818e-37
Y_RNA	0.459204	2.43399e-37
PCBP1-AS1	0.459143	2.49442e-37
AL110114.1	0.459118	2.51975e-37
LEAP2	0.459104	2.53389e-37
AC091185.2	0.459092	2.54601e-37
C18orf32	0.459065	2.57393e-37
AC025048.2	0.459024	2.6173e-37
AL358075.1	0.459022	2.61943e-37
Y_RNA	0.459008	2.63399e-37
WDR73	0.458965	2.67979e-37
MIR3121	0.458819	2.84227e-37
AL031666.1	0.458815	2.84667e-37
AC016590.1	0.458805	2.85903e-37
VPS26BP1	0.458781	2.88655e-37
MIR3975	0.458777	2.89059e-37
MAP3K20-AS1	0.45876	2.91059e-37
SCAF4	0.458752	2.92009e-37
TPTE2P5	0.458661	3.0285e-37
AF235103.3	0.458617	3.08287e-37
EPN2-AS1	0.458592	3.11404e-37
SH3PXD2A-AS1	0.458588	3.11954e-37
AL162426.1	0.458528	3.19611e-37
AP002907.1	0.458507	3.22275e-37
AC091059.2	0.458442	3.30838e-37
NANOGP5	0.458401	3.36297e-37
MIR320E	0.458363	3.41437e-37
AC138207.4	0.458353	3.42894e-37
AC103769.1	0.458304	3.49723e-37
ZEB2-AS1	0.458279	3.53205e-37
AC004947.3	0.458262	3.55632e-37
FYTTD1P1	0.45824	3.5874e-37
RPS3AP28	0.458233	3.5977e-37
AC097460.2	0.458087	3.81502e-37
AL359921.1	0.458082	3.82251e-37
AL078599.2	0.458078	3.82903e-37
AC010401.1	0.458052	3.86984e-37
AL162431.3	0.458044	3.88192e-37
NEMP2	0.457999	3.9517e-37
AC104031.1	0.45799	3.96668e-37
AC010463.3	0.45795	4.03155e-37
AC025449.2	0.457946	4.03782e-37
AC015982.1	0.457944	4.04104e-37
VN1R83P	0.457935	4.05498e-37
FBXO30-DT	0.457878	4.14834e-37
AC117503.5	0.457848	4.19861e-37
Z94721.3	0.457774	4.32585e-37
AP003108.2	0.457763	4.34556e-37
HULC	0.457724	4.41443e-37
AP005900.1	0.457701	4.45473e-37
LINC01645	0.457696	4.4626e-37
MDM4	0.457679	4.49411e-37
AL022238.3	0.45766	4.52926e-37
AC124066.1	0.457627	4.5886e-37
PTTG2	0.457583	4.6703e-37
RPL23AP53	0.457524	4.78189e-37
LINC02516	0.457459	4.90891e-37
ITCH-AS1	0.457452	4.92301e-37
SUMO4	0.457446	4.93378e-37
RNU6-151P	0.457439	4.94753e-37
AC068790.5	0.457427	4.97219e-37
AC138393.3	0.457361	5.10495e-37
AC092445.1	0.457322	5.18512e-37
AL136097.2	0.457293	5.24608e-37
AC113420.1	0.457287	5.25851e-37
AL022722.1	0.457265	5.30564e-37
AC005972.1	0.457192	5.46239e-37
AC131009.3	0.457167	5.51684e-37
RNA5SP386	0.457162	5.52828e-37
AC087222.1	0.457105	5.65557e-37
U2AF1	0.457104	5.65859e-37
AL136164.1	0.457088	5.6939e-37
AC005277.2	0.456958	5.99828e-37
LINC00562	0.456928	6.07225e-37
AC104996.2	0.456927	6.07421e-37
CASP4LP	0.456919	6.09263e-37
LAMA4-AS1	0.456919	6.09327e-37
NTAN1P2	0.456907	6.12335e-37
PSMD6-AS2	0.456791	6.41318e-37
AC012668.3	0.456781	6.438e-37
AC007834.2	0.456752	6.51398e-37
AC067817.2	0.456752	6.51497e-37
AC006452.1	0.456721	6.59464e-37
DUXAP7	0.456661	6.75516e-37
AC006460.1	0.456599	6.92393e-37
SRMP2	0.456565	7.01955e-37
CCT6P3	0.456555	7.04814e-37
AC138207.5	0.456539	7.09373e-37
AC023481.1	0.456532	7.11332e-37
AC009884.1	0.456495	7.21967e-37
YAE1	0.456404	7.48601e-37
AC104982.2	0.456386	7.53846e-37
RNU1-93P	0.456369	7.59141e-37
FERP1	0.45636	7.61931e-37
AC094085.1	0.456339	7.6818e-37
AC005730.3	0.456328	7.7173e-37
MIR3198-1	0.456296	7.8172e-37
AC007014.2	0.456264	7.91752e-37
MZT1P1	0.456262	7.92294e-37
AC124283.3	0.456241	7.9898e-37
MIR2467	0.456203	8.11189e-37
RN7SL398P	0.45619	8.15287e-37
MARCKSL1P1	0.456118	8.39118e-37
AL391863.1	0.456109	8.42254e-37
AL591516.1	0.456075	8.53678e-37
PAIP1P1	0.45603	8.69014e-37
RAD51AP1P1	0.456001	8.79355e-37
SNORA80C	0.455977	8.87523e-37
RN7SKP56	0.455956	8.95234e-37
AC006566.2	0.455938	9.01423e-37
RPL5P11	0.455894	9.17492e-37
AC090617.1	0.455884	9.21319e-37
AP001052.1	0.455847	9.35042e-37
NEMP1	0.455803	9.51355e-37
AC040162.1	0.455759	9.68214e-37
RN7SL128P	0.455736	9.77001e-37
AC016705.1	0.455656	1.00884e-36
RC3H1-IT1	0.455607	1.02862e-36
AC097376.2	0.455599	1.03189e-36
ZNF506	0.455582	1.03916e-36
RAD17P2	0.455575	1.04198e-36
AC020913.1	0.455573	1.04281e-36
AL139289.2	0.455388	1.12247e-36
AC012313.3	0.455294	1.16511e-36
RNA5SP297	0.455285	1.16945e-36
AC019080.1	0.455191	1.214e-36
SNORA70B	0.455163	1.22774e-36
PPIAP91	0.45513	1.24399e-36
MIR17HG	0.455077	1.27014e-36
TIGAR	0.455065	1.27653e-36
Y_RNA	0.455041	1.28839e-36
FRY-AS1	0.455007	1.30601e-36
AC017028.2	0.455005	1.30706e-36
NDUFB1P2	0.454995	1.31227e-36
AC013290.1	0.454904	1.36079e-36
KNOP1P2	0.454879	1.37401e-36
CBX5P1	0.454838	1.39709e-36
ETDC	0.454827	1.40321e-36
AC007318.1	0.454796	1.42055e-36
MIR4676	0.454762	1.43947e-36
RN7SKP78	0.454692	1.48012e-36
ESYT3	0.454648	1.50607e-36
AC004846.2	0.45461	1.52922e-36
AC011405.1	0.454587	1.543e-36
AC006349.1	0.454527	1.58049e-36
METTL21AP1	0.454524	1.58223e-36
AC068787.4	0.454517	1.58689e-36
DPY19L1P1	0.454486	1.60624e-36
RPS14P4	0.454451	1.62903e-36
AL357513.1	0.454449	1.63026e-36
AC025918.1	0.454425	1.64602e-36
AL442067.2	0.454404	1.65957e-36
AC097493.1	0.454308	1.72389e-36
AC130650.1	0.454276	1.7456e-36
GTF3AP2	0.454263	1.75498e-36
AC004974.1	0.454251	1.76321e-36
KDM4A-AS1	0.454238	1.77245e-36
ANKHD1-EIF4EBP3	0.454227	1.78021e-36
AP001020.2	0.45421	1.79223e-36
AL021707.7	0.454181	1.81292e-36
AC103858.3	0.454157	1.83034e-36
AC004865.1	0.454096	1.87488e-36
RN7SL250P	0.454048	1.91141e-36
AC084824.2	0.454035	1.9207e-36
AC087521.2	0.453982	1.96176e-36
ITPK1-AS1	0.45397	1.97139e-36
AL139130.1	0.453856	2.06186e-36
AC244153.1	0.453814	2.09702e-36
TTTY10	0.453813	2.09766e-36
AC010737.1	0.453724	2.17263e-36
THOC7-AS1	0.453691	2.20136e-36
AC027644.1	0.453687	2.20496e-36
AC009686.1	0.453684	2.20703e-36
AC015804.1	0.453669	2.22021e-36
AL583807.1	0.453616	2.26727e-36
AC008026.3	0.453566	2.31333e-36
GRIK1-AS1	0.45354	2.3365e-36
GPR4	0.453516	2.35897e-36
AC096720.2	0.453444	2.4275e-36
EIPR1-IT1	0.453389	2.48041e-36
AL450263.2	0.453367	2.5027e-36
GPR89A	0.45336	2.50966e-36
SEMA5A-AS1	0.453356	2.51329e-36
MIR3605	0.453354	2.51555e-36
ZNF410	0.453297	2.57253e-36
BNIP3P25	0.453263	2.60779e-36
TBC1D28	0.453217	2.65483e-36
Z83313.1	0.453169	2.70564e-36
AL136038.3	0.45316	2.71558e-36
AP000757.1	0.453148	2.7287e-36
PECAM1	0.453138	2.73887e-36
AC091948.1	0.453138	2.73958e-36
AC018695.4	0.453098	2.78295e-36
MECOM-AS1	0.453087	2.79544e-36
AP000926.2	0.453058	2.82679e-36
AC099506.2	0.452933	2.97078e-36
FBXO48	0.452871	3.04343e-36
MIR3939	0.452841	3.0802e-36
SUPT7L	0.452788	3.14508e-36
AC006330.1	0.452759	3.18191e-36
AC083805.2	0.452707	3.24737e-36
AC145285.3	0.452676	3.28759e-36
RPL21P30	0.45264	3.33443e-36
KRT18P63	0.452613	3.37049e-36
AC092053.2	0.452596	3.39219e-36
TCP11L2	0.452591	3.39961e-36
AC020917.4	0.452564	3.43588e-36
AC009501.2	0.45252	3.49632e-36
AL096701.3	0.452486	3.54293e-36
AL020995.1	0.452478	3.55471e-36
AC116552.1	0.452313	3.79338e-36
PLEKHA1	0.452155	4.03619e-36
AC084824.4	0.452096	4.13072e-36
MAGI1-AS1	0.452083	4.15254e-36
AC058823.1	0.452072	4.1706e-36
Z97055.1	0.451864	4.52709e-36
PACRGL	0.451781	4.67711e-36
AC006517.2	0.451769	4.69832e-36
RN7SL145P	0.451741	4.75127e-36
AC096887.1	0.451705	4.81901e-36
RN7SL810P	0.451675	4.87613e-36
LACTB2-AS1	0.451665	4.89489e-36
MIR6081	0.451618	4.98574e-36
FAM53B-AS1	0.451535	5.15158e-36
MIR4730	0.451509	5.20495e-36
AC103810.2	0.451509	5.20507e-36
AC118555.1	0.451424	5.38066e-36
AC023632.1	0.451386	5.46134e-36
SNORA36B	0.451382	5.46977e-36
RNU6-91P	0.451348	5.54392e-36
AC099782.1	0.451248	5.76717e-36
EP400P1	0.451187	5.90664e-36
AC007370.2	0.451177	5.92993e-36
AC112694.2	0.451138	6.02164e-36
ZNF8-ERVK3-1	0.451137	6.02245e-36
Metazoa_SRP	0.451131	6.03803e-36
MIR4803	0.451125	6.05265e-36
AL132657.2	0.451101	6.10884e-36
RNA5SP272	0.451093	6.1271e-36
RNF217	0.45105	6.23183e-36
AC107021.1	0.45105	6.23299e-36
CARS1-AS1	0.451003	6.34886e-36
AC012676.5	0.450973	6.42433e-36
AL049820.1	0.450957	6.46499e-36
AL135960.1	0.450933	6.52381e-36
AC019322.2	0.450931	6.53003e-36
MYSM1	0.45089	6.63577e-36
AC093909.6	0.45088	6.66171e-36
SPRY4-AS1	0.450849	6.74335e-36
AC079926.1	0.450752	7.00456e-36
RNU6-759P	0.450674	7.22294e-36
AL139330.1	0.45065	7.29074e-36
SPRY4	0.450635	7.33357e-36
CLYBL-AS2	0.450618	7.38132e-36
PGAM1P11	0.450599	7.4366e-36
QRSL1P3	0.450448	7.89128e-36
AP002336.2	0.450448	7.89183e-36
MYCBP2-AS2	0.450367	8.14357e-36
BNIP3P42	0.450366	8.14965e-36
AC008742.1	0.450341	8.2294e-36
AC090181.2	0.450308	8.33615e-36
SRSF2	0.450269	8.46379e-36
AC027335.2	0.450257	8.50435e-36
AL138820.1	0.450219	8.63185e-36
ADAMTS12	0.45021	8.6613e-36
AC005899.8	0.450202	8.68991e-36
SMAD1-AS2	0.450171	8.79428e-36
PLEKHA8	0.450144	8.88609e-36
SEPTIN11	0.450136	8.9143e-36
AC055731.1	0.45013	8.93686e-36
AL683813.1	0.450104	9.02779e-36
TMPPE	0.450098	9.0494e-36
SLC31A2	0.45009	9.07879e-36
AC080132.1	0.450086	9.09179e-36
AC009403.1	0.450045	9.23869e-36
RPL31P58	0.450035	9.27481e-36
AC016831.4	0.449932	9.65642e-36
AC026117.1	0.449925	9.6806e-36
B3GAT2	0.449874	9.87866e-36
AL008718.3	0.449823	1.00777e-35
AL139156.1	0.449816	1.01045e-35
ARHGEF7-AS1	0.449795	1.01882e-35
RNU4-35P	0.449706	1.05472e-35
AC103592.1	0.449681	1.06527e-35
YRDCP2	0.449636	1.08396e-35
AL158196.1	0.449601	1.09868e-35
AC007938.2	0.449526	1.1313e-35
ODF2L	0.449481	1.15147e-35
HMGN1P16	0.449355	1.20972e-35
GORAB-AS1	0.449254	1.25808e-35
AP001001.1	0.449202	1.28392e-35
AL050309.1	0.449187	1.29162e-35
HMGB1P51	0.449136	1.31731e-35
PDXDC2P	0.449103	1.33461e-35
AL445222.1	0.449032	1.37195e-35
AC007038.1	0.448982	1.39916e-35
SNRK	0.448971	1.40484e-35
GS1-279B7.1	0.448937	1.42381e-35
AC104118.1	0.448846	1.47505e-35
AC006160.1	0.448767	1.52107e-35
AC104383.1	0.448752	1.53015e-35
AC092903.2	0.448723	1.54764e-35
AL391825.1	0.448719	1.54981e-35
AC245100.4	0.448545	1.65875e-35
UBE2Q2P2	0.448531	1.6676e-35
AC107419.1	0.448512	1.67973e-35
ALKBH6	0.448502	1.68643e-35
PANK2-AS1	0.44848	1.70084e-35
TAS2R15P	0.448442	1.72619e-35
AC073107.2	0.44842	1.74078e-35
DUSP18	0.448392	1.76041e-35
DEPDC1P2	0.448385	1.76503e-35
AL157762.1	0.448384	1.76556e-35
AL353754.1	0.448355	1.78551e-35
AC073130.3	0.448338	1.79747e-35
AC007327.2	0.448331	1.80212e-35
AC015923.1	0.448311	1.81634e-35
BX842242.1	0.44827	1.84545e-35
AL109659.2	0.448262	1.85108e-35
RNU7-3P	0.448249	1.86059e-35
AC005899.1	0.448235	1.87115e-35
AP000560.1	0.448186	1.90712e-35
AL353763.1	0.448182	1.9101e-35
AC093535.1	0.448158	1.92807e-35
AL161662.1	0.448147	1.93582e-35
AL365356.1	0.448121	1.95586e-35
AC023483.1	0.448107	1.96606e-35
AL355482.1	0.448097	1.97435e-35
AC002386.1	0.448058	2.0042e-35
RPL22P23	0.44801	2.04198e-35
SETP5	0.447992	2.05582e-35
AC023389.1	0.447907	2.12515e-35
MTCO2P34	0.447866	2.15919e-35
RNU6-689P	0.447834	2.18592e-35
AL591848.3	0.44775	2.25892e-35
AC005632.3	0.447653	2.34572e-35
EIF4BP5	0.447649	2.34863e-35
SNORA70F	0.447643	2.3546e-35
RNU6-958P	0.447639	2.35844e-35
AL031595.3	0.447616	2.37899e-35
AC133644.2	0.4476	2.39385e-35
CASC15	0.447596	2.39781e-35
DDX18P5	0.447589	2.40397e-35
STARD13-AS	0.447583	2.40948e-35
AL022329.2	0.447577	2.41554e-35
NBR2	0.447559	2.43201e-35
AC092135.3	0.447501	2.48793e-35
PUS7L	0.447463	2.52473e-35
MIR4694	0.447318	2.67085e-35
RPS12P20	0.447284	2.70616e-35
YRDCP1	0.447222	2.77175e-35
AC040975.1	0.447204	2.791e-35
FAM228B	0.447201	2.79414e-35
RN7SKP163	0.447112	2.89264e-35
AC016773.1	0.447109	2.89574e-35
TMEM39A	0.44709	2.91761e-35
CBX5	0.447081	2.92736e-35
AL096712.2	0.446985	3.03786e-35
NEPRO	0.446978	3.04679e-35
AL161631.1	0.446948	3.08242e-35
AC099343.2	0.446937	3.09525e-35
AL161891.1	0.446934	3.09852e-35
NECAP1P2	0.446917	3.11953e-35
SEMA6A-AS1	0.446843	3.2098e-35
AC009063.4	0.446685	3.41195e-35
RN7SL862P	0.44666	3.44477e-35
AP000350.8	0.446629	3.48688e-35
GSK3B	0.446588	3.54288e-35
RN7SL629P	0.446545	3.6016e-35
SCTR	0.446526	3.62854e-35
AC138956.1	0.446522	3.63461e-35
MRPL46	0.446521	3.63603e-35
AC004594.1	0.44649	3.67901e-35
MAL2-AS1	0.446443	3.74634e-35
AC005695.2	0.446378	3.84187e-35
RNA5SP462	0.446376	3.84531e-35
THAP9-AS1	0.446374	3.84778e-35
MIR5586	0.446341	3.89753e-35
AC009060.1	0.44634	3.89921e-35
BPNT2P	0.446339	3.9008e-35
AC023154.1	0.446313	3.93945e-35
DCTN1-AS1	0.446305	3.95112e-35
AC108451.1	0.446284	3.98412e-35
AL132838.2	0.446275	3.99733e-35
AC009152.1	0.446191	4.12914e-35
RPL7P25	0.44619	4.13081e-35
AP000786.1	0.446172	4.16021e-35
DIP2A-IT1	0.446166	4.17056e-35
EXOG	0.446097	4.28298e-35
AC006159.1	0.446095	4.28507e-35
AC108693.2	0.44601	4.42905e-35
RAD52	0.445962	4.51129e-35
AC079880.2	0.445911	4.60103e-35
FSD1L	0.445866	4.68165e-35
AC006195.1	0.445804	4.79483e-35
DNM3-IT1	0.445794	4.8141e-35
RNA5SP343	0.445758	4.88088e-35
Z99289.2	0.445756	4.885e-35
AC032019.1	0.445755	4.88608e-35
GLRX5P3	0.445748	4.89895e-35
AC103718.1	0.445744	4.90622e-35
HSPBAP1	0.445682	5.02568e-35
AC244035.4	0.445671	5.04745e-35
AC021092.1	0.445669	5.05092e-35
RPS6KA5	0.445583	5.22094e-35
KIAA1671-AS1	0.445579	5.22812e-35
FOXP1-AS1	0.445552	5.28426e-35
GRPEL2	0.445467	5.45882e-35
AP005899.1	0.445406	5.5886e-35
DONSON	0.445351	5.70816e-35
SNORA72	0.44522	6.00364e-35
KATNAL1	0.44521	6.02735e-35
ZNF430	0.445203	6.0442e-35
AC091825.1	0.445203	6.04463e-35
Y_RNA	0.445178	6.10103e-35
AC080037.2	0.445149	6.17021e-35
RASA2-IT1	0.445134	6.20553e-35
MEF2A	0.445119	6.2419e-35
AL049844.2	0.445095	6.30093e-35
AL023803.3	0.445094	6.30158e-35
MIATNB	0.445045	6.42352e-35
RPS27AP8	0.444999	6.53706e-35
RNU6-879P	0.444928	6.71745e-35
AFF2-IT1	0.444839	6.95137e-35
AC068189.2	0.444802	7.05249e-35
Y_RNA	0.444794	7.07179e-35
AL512326.3	0.444771	7.13658e-35
C18orf54	0.444769	7.14132e-35
AC132008.2	0.444749	7.1973e-35
[truncated: 58,660 more rows]
